# Supplementary material for: Using synchrotron high-resolution powder X-ray diffraction for the structure determination of a new cocrystal formed by two active principle ingredients
Source: Acta Crystallogr C Struct Chem. 2024 Jan 28;80(Pt 2):37–42. doi: 10.1107/S2053229624000639 (PMC10844954; doi:10.1107/S2053229624000639)
Supplement: Supplementary file 1 [file c-80-00037-sup1.cif]

##############################################################################
#                                                                            #
# This CIF contains the data in a paper accepted for publication in          #
# Acta Crystallographica Section C. It conforms to the requirements of       #
# Notes for Authors for Acta Crystallographica Section C, and has been       #
# peer reviewed under the auspices of the IUCr Commission on Journals.       #
#                                                                            #
# Full details of the Crystallographic Information File format               #
# are given in the paper "The Crystallographic Information File (CIF):       #
# a New Standard Archive File for Crystallography" by S. R. Hall, F. H.      #
# Allen and I. D. Brown [Acta Cryst. (1991), A47, 655-685].                  #
#                                                                            #
# The current version of the core CIF dictionary is obtainable from          #
# ftp://ftp.iucr.org/pub/cif_core.dic.                                       #
#                                                                            #
# Software is freely available for graphical display of the structure(s)     #
# in this CIF. For information consult the CIF software page                 #
# http://www.iucr.org/resources/cif/software.                                #
#                                                                            #
# This file may be used for bona fide research purposes within the           #
# scientific community so long as proper attribution is given to the journal # 
# article from which it was obtained.                                        #
#                                                                            #
##############################################################################
data_global
_audit_creation_method     'Jana2020 Version : 11/03/2021'
_journal_date_recd_electronic     2023-11-20
_journal_date_accepted     2024-01-18
_journal_name_full     'Acta Crystallographica, Section C'
_journal_year     2024
_journal_volume     80
_journal_issue      2
_journal_page_first     37
_journal_page_last     42
_journal_paper_category     FA
_journal_paper_doi     10.1107/S2053229624000639
_journal_coeditor_code     OJ3014
_publ_contact_author_name     'Mathieu Guerain'
_publ_contact_author_address
;
Universit\'e de Lille
CNRS
INRAE
Centrale Lille
UMR 8207--UMET--Unit\'e Mat\'eriaux et Transformations
F-59000 Lille
France
;
_publ_contact_author_email     mathieu.guerain@univ-lille.fr
_publ_contact_author_fax     ?
_publ_contact_author_phone     ?
_publ_section_title
;
Using synchrotron high-resolution powder X-ray diffraction for the structure
determination of a new cocrystal formed by two active principle ingredients
;
_publ_section_title_footnote     .
loop_
    _publ_author_name
    _publ_author_footnote
    _publ_author_address
    'Guerain, Mathieu' .
;
Universit\'e de Lille
CNRS
INRAE
Centrale Lille
UMR 8207--UMET--Unit\'e Mat\'eriaux et Transformations
F-59000 Lille
France
;
    'Correia, Natalia T.' .
;
Universit\'e de Lille
CNRS
INRAE
Centrale Lille
UMR 8207--UMET--Unit\'e Mat\'eriaux et Transformations
F-59000 Lille
France
;
    "Luisa Roca-Paix\~ao" .
;
Universit\'e de Lille
CNRS
INRAE
Centrale Lille
UMR 8207--UMET--Unit\'e Mat\'eriaux et Transformations
F-59000 Lille
France
;
    'Chevreau, Hubert' .
;
Synchrotron SOLEIL
L Orme des Merisiers
Saint-Aubin
BP 48
91192 Gif-sur-Yvette
France
;
    'Affouard, Frederic' .
;
Universit\'e de Lille
CNRS
INRAE
Centrale Lille
UMR 8207--UMET--Unit\'e Mat\'eriaux et Transformations
F-59000 Lille
France
;
_publ_section_synopsis
;
The crystal structure of a new 1:1 cocrystal of carbamazepine and
<i>S</i>-naproxen (1:1) was solved from powder X-ray diffraction. The powder
pattern was measured at the high-resolution beamline CRISTAL at synchrotron
SOLEIL (France). The positions of the H atoms were obtained from density
functional theory (DFT) ground-state calculations.
;
data_I
_pd_block_diffractogram_id     ?
_chemical_name_systematic
;\
2-Azatricyclo[9.4.0.0^3,8^]pentadeca-1(11),3,5,7,9,12,14-heptaene-2-\
carboxamide;
(2<i>S</i>)-2-(6-methoxynaphthalen-2-yl)propanoic acid
;
_chemical_name_common
;
Carbamazepine--<i>S</i>-naproxen (1/1)
;
_chemical_formula_moiety     'C15 H12 N2 O, C14 H14 O3'
_chemical_formula_sum     'C58 H52 N4 O8'
_chemical_formula_structural     ?
_chemical_formula_analytical     ?
_chemical_formula_iupac     'C15 H12 N2 O, C14 H14 O3'
_chemical_formula_weight     933.1
_chemical_melting_point     ?
_chemical_compound_source     ?
_chemical_absolute_configuration     ?
_symmetry_cell_setting     orthorhombic
_symmetry_space_group_name_H-M     'P 21 21 21'
_symmetry_space_group_name_Hall     'P 2xab;2ybc;2zac'
loop_
    _space_group_symop_id
    _space_group_symop_operation_xyz
    1 x,y,z
    2 -x+1/2,-y,z+1/2
    3 -x,y+1/2,-z+1/2
    4 x+1/2,-y+1/2,-z
_cell_length_a     33.5486(9)
_cell_length_b     26.4223(6)
_cell_length_c     5.36515(10)
_cell_angle_alpha     90
_cell_angle_beta     90
_cell_angle_gamma     90
_cell_volume     4755.83(19)
_cell_formula_units_Z     4
_cell_measurement_temperature     293
_cell_special_details     ?
_exptl_crystal_density_diffrn     1.3032
_exptl_crystal_density_meas     ?
_exptl_crystal_density_method     ?
_exptl_crystal_F_000     1968
_pd_char_colour     white
_pd_char_particle_morphology     ?
loop_
    _exptl_crystal_face_index_h
    _exptl_crystal_face_index_k
    _exptl_crystal_face_index_l
    _exptl_crystal_face_perp_dist
    ? ? ? ?
_exptl_absorpt_coefficient_mu     0.077
_exptl_absorpt_correction_type     ?
_exptl_absorpt_process_details     ?
_exptl_absorpt_correction_T_min     ?
_exptl_absorpt_correction_T_max     ?
_exptl_special_details     ?
_diffrn_ambient_temperature     293
_diffrn_source     synchrotron
_diffrn_radiation_type     synchrotron
_diffrn_radiation_wavelength     0.67132
_diffrn_radiation_monochromator     ?
_diffrn_measurement_device_type     synchrotron
_diffrn_measurement_device     synchrotron
_diffrn_detector     ?
_pd_instr_location     ?
_diffrn_radiation_probe     x-ray
loop_
    _refln_index_h
    _refln_index_k
    _refln_index_l
    _refln_observed_status
    _refln_F_squared_meas
    _refln_F_squared_calc
    _refln_F_squared_sigma
    _refln_d_spacing
    1 1 0 o 216.24 235.13 7.92 20.757483
    2 0 0 o 5351.13 5981.28 111.98 16.774305
    2 1 0 < 4.27 92.07 3.42 14.161510
    0 2 0 o 3598.61 3702.63 82.57 13.211146
    1 2 0 o 152.92 308.06 14.26 12.292383
    2 2 0 o 2298.68 2398.30 54.61 10.378741
    3 1 0 o 169.96 253.39 10.37 10.298469
    3 2 0 o 419.00 444.47 22.27 8.535509
    1 3 0 o 76.19 77.03 3.80 8.518763
    4 0 0 o 40539.24 37449.52 829.72 8.387153
    4 1 0 o 63.60 7.10 21.03 7.994075
    2 3 0 < 69.16 118.47 37.06 7.797905
    4 2 0 o 1973.77 2241.20 68.30 7.080755
    3 3 0 o 756.74 323.58 74.02 6.919161
    0 4 0 o 17931.41 14164.08 410.03 6.605573
    5 1 0 o 33.36 55.98 3.93 6.503311
    1 4 0 o 334.97 603.67 47.75 6.481138
    2 4 0 o 7035.71 4830.29 182.97 6.146192
    4 3 0 < 5.44 53.56 8.23 6.073757
    5 2 0 o 462.26 463.13 79.12 5.982375
    3 4 0 o 26933.96 24820.89 563.77 5.687467
    6 0 0 < 107.47 187.11 39.77 5.591435
    6 1 0 < 0.00 63.16 0.00 5.470291
    5 3 0 o 90.60 566.71 29.97 5.337331
    1 0 1 o 540.57 729.57 21.14 5.297828
    0 1 1 o 15014.35 17749.47 323.24 5.257848
    1 5 0 o 786.70 804.99 16.02 5.220096
    1 1 1 o 60431.37 60151.27 1216.89 5.194441
    1 -1 1 o 60431.37 60151.26 1216.96 5.194441
    4 4 0 o 47909.46 47714.18 964.84 5.189371
    6 2 0 o 13478.56 14865.73 285.48 5.149234
    2 0 1 o 87.53 138.40 3.41 5.110127
    2 5 0 o 17.28 19.60 0.41 5.040262
    2 -1 1 o 9331.40 11193.22 202.71 5.017157
    2 1 1 o 9331.39 11193.21 202.65 5.017157
    0 2 1 o 12355.52 13915.60 284.97 4.970875
    1 -2 1 o 2191.26 2383.87 72.88 4.917192
    1 2 1 o 2191.25 2383.86 72.88 4.917192
    3 0 1 o 16.05 19.16 1.59 4.837246
    3 5 0 o 2133.68 2370.99 44.71 4.777861
    2 -2 1 o 17025.85 18560.23 355.25 4.766010
    2 2 1 o 17025.83 18560.21 355.26 4.766010
    3 1 1 o 935.15 1024.51 19.51 4.758166
    3 -1 1 o 935.15 1024.51 19.54 4.758166
    6 3 0 o 770.99 605.84 17.27 4.720503
    7 1 0 o 93.82 75.74 2.09 4.715710
    5 4 0 o 20157.51 16787.79 448.55 4.707236
    0 3 1 o 67576.55 63785.48 1385.83 4.581952
    3 2 1 o 1152.25 1234.76 31.73 4.542336
    3 -2 1 o 1152.25 1234.75 31.72 4.542336
    1 3 1 o 1513.99 1667.94 43.26 4.539806
    1 -3 1 o 1513.99 1667.94 43.25 4.539806
    4 0 1 o 36.67 38.90 1.44 4.519552
    7 2 0 o 232.86 186.54 15.56 4.505356
    4 5 0 o 96.97 99.99 2.76 4.471003
    4 -1 1 o 4547.47 4615.45 113.84 4.454852
    4 1 1 o 4547.47 4615.46 113.75 4.454852
    2 -3 1 o 24403.41 20894.57 503.71 4.420023
    2 3 1 o 24403.39 20894.56 503.58 4.420023
    0 6 0 o 47776.76 41782.17 990.50 4.403716
    1 6 0 o 13158.17 10598.99 318.88 4.366261
    4 2 1 o 27946.53 30332.51 566.26 4.276243
    4 -2 1 o 27946.56 30332.54 566.32 4.276243
    6 4 0 o 73348.06 80140.13 1485.91 4.267755
    2 6 0 o 5249.65 5482.89 106.47 4.259381
    3 -3 1 o 20358.05 20252.72 422.76 4.239862
    3 3 1 o 20358.05 20252.72 422.84 4.239862
    7 3 0 o 20.90 18.70 0.60 4.209742
    8 0 0 o 8825.05 8480.53 272.05 4.193576
    5 0 1 o 1770.79 1701.91 54.89 4.190277
    0 4 1 o 45.96 40.71 3.93 4.164546
    5 5 0 o 8.16 7.73 0.56 4.151496
    8 1 0 o 123.93 121.89 8.08 4.141736
    5 1 1 o 1002.01 989.07 65.81 4.138556
    5 -1 1 o 1002.00 989.06 65.86 4.138556
    1 4 1 o 272.38 272.39 18.22 4.132825
    1 -4 1 o 272.38 272.38 18.26 4.132825
    3 6 0 o 949.42 698.30 133.56 4.097461
    2 4 1 o 465.03 427.11 11.71 4.041843
    2 -4 1 o 465.03 427.11 11.68 4.041843
    4 -3 1 o 20579.31 19866.61 436.86 4.021035
    4 3 1 o 20579.27 19866.57 436.84 4.021035
    8 2 0 o 13457.49 14578.08 307.45 3.997038
    5 2 1 o 2457.59 2674.14 56.50 3.994180
    5 -2 1 o 2457.60 2674.15 56.51 3.994180
    3 -4 1 o 1147.30 797.12 29.15 3.902706
    3 4 1 o 1147.30 797.12 29.14 3.902706
    4 6 0 o 16722.62 11752.51 422.58 3.898952
    7 4 0 o 6220.60 4945.44 200.09 3.879177
    6 0 1 o 291.58 233.62 10.95 3.871258
    6 5 0 o 236.36 190.37 9.16 3.840616
    6 -1 1 o 3189.45 2608.72 113.55 3.830364
    6 1 1 o 3189.46 2608.73 113.55 3.830364
    8 3 0 o 10.66 11.61 0.22 3.786288
    5 -3 1 o 30807.65 33467.84 639.91 3.783859
    5 3 1 o 30807.62 33467.82 639.81 3.783859
    0 5 1 o 13724.61 14572.49 297.79 3.764879
    1 7 0 o 257.21 250.00 5.42 3.750946
    1 -5 1 o 26685.37 25513.78 559.56 3.741394
    1 5 1 o 26685.39 25513.80 559.59 3.741394
    4 4 1 o 180.53 173.97 3.78 3.730033
    4 -4 1 o 180.53 173.97 3.78 3.730033
    6 2 1 o 17826.20 18247.48 384.57 3.715044
    6 -2 1 o 17826.23 18247.51 384.57 3.715044
    9 1 0 o 156.65 124.68 3.55 3.691072
    2 7 0 o 82.46 70.38 1.76 3.682531
    5 6 0 o 13904.79 11944.13 296.01 3.681602
    2 -5 1 o 20558.04 17916.78 436.98 3.673491
    2 5 1 o 20558.06 17916.80 437.04 3.673491
    9 2 0 o 242.15 350.26 14.20 3.587551
    3 7 0 o 532.01 694.29 15.39 3.576379
    7 0 1 o 324.65 419.94 9.06 3.574247
    3 5 1 o 4676.37 5799.16 122.95 3.568096
    3 -5 1 o 4676.37 5799.16 122.98 3.568096
    7 5 0 o 802.06 784.13 16.54 3.550088
    6 3 1 o 44554.63 43268.88 917.62 3.544016
    6 -3 1 o 44554.62 43268.88 917.49 3.544016
    7 1 1 o 2986.68 2899.98 61.54 3.541986
    7 -1 1 o 2986.68 2899.98 61.53 3.541986
    8 4 0 o 1034.61 1005.26 21.32 3.540377
    5 4 1 o 110.17 107.14 2.28 3.538391
    5 -4 1 o 110.17 107.14 2.27 3.538391
    6 6 0 o 11721.80 11247.11 350.00 3.459580
    7 -2 1 o 250.32 236.23 7.70 3.450206
    7 2 1 o 250.33 236.23 7.70 3.450206
    4 7 0 o 318.37 315.03 14.12 3.442090
    4 5 1 o 1370.52 1393.28 59.51 3.434704
    4 -5 1 o 1370.52 1393.28 59.61 3.434704
    9 3 0 o 168.56 176.40 7.27 3.432823
    0 6 1 o 82698.07 75343.77 1712.23 3.403915
    1 -6 1 o 35216.95 32785.83 732.92 3.386528
    1 6 1 o 35216.96 32785.86 732.97 3.386528
    10 0 0 o 37975.86 37685.68 874.42 3.354861
    6 4 1 o 4039.38 4207.45 85.04 3.339942
    6 -4 1 o 4039.34 4207.41 85.03 3.339942
    2 -6 1 o 26880.11 27841.05 566.52 3.335924
    2 6 1 o 26880.12 27841.06 566.47 3.335924
    10 1 0 o 13.98 14.34 0.30 3.328141
    7 -3 1 o 2870.41 3587.36 85.03 3.311914
    7 3 1 o 2870.40 3587.34 85.00 3.311914
    8 0 1 o 162.76 200.57 4.45 3.304026
    0 8 0 o 334.59 401.06 8.88 3.302787
    5 7 0 o 211.56 216.42 4.35 3.289778
    1 8 0 o 5815.47 6014.08 119.20 3.286897
    8 5 0 o 0.09 0.10 0.00 3.284914
    5 5 1 o 47191.50 49047.67 966.42 3.283328
    5 -5 1 o 47191.52 49047.69 966.43 3.283328
    8 1 1 o 15919.41 16657.53 326.43 3.278493
    8 -1 1 o 15919.40 16657.53 326.39 3.278493
    3 -6 1 o 1446.86 1779.85 40.48 3.256401
    3 6 1 o 1446.86 1779.85 40.49 3.256401
    10 2 0 o 2397.92 2767.32 64.73 3.251655
    9 4 0 o 8603.05 9441.01 232.85 3.246385
    7 6 0 o 239.80 253.58 6.63 3.242695
    2 8 0 o 2738.38 2810.34 77.41 3.240569
    8 2 1 o 478.91 866.53 101.35 3.205305
    8 -2 1 o 478.91 866.54 101.37 3.205305
    3 8 0 o 42.55 67.20 8.43 3.167526
    4 -6 1 o 1264.21 1415.21 65.62 3.154054
    4 6 1 o 1264.22 1415.22 65.64 3.154054
    7 4 1 o 2246.46 2153.00 83.02 3.143558
    7 -4 1 o 2246.45 2152.99 83.05 3.143558
    10 3 0 o 0.39 0.33 0.01 3.135118
    6 7 0 o 40.52 35.90 0.85 3.128481
    6 5 1 o 38939.50 34654.97 821.34 3.122932
    6 -5 1 o 38939.48 34654.95 821.27 3.122932
    8 -3 1 o 10761.55 10888.73 270.13 3.093513
    8 3 1 o 10761.51 10888.69 270.03 3.093513
    0 7 1 o 473.50 479.32 12.20 3.087136
    1 -7 1 o 1066.16 1460.44 51.79 3.074148
    1 7 1 o 1066.16 1460.43 51.83 3.074148
    4 8 0 o 2325.34 3238.08 115.29 3.073096
    9 0 1 o 294.88 500.31 34.97 3.061269
    9 5 0 o 773.06 994.65 27.22 3.046050
    9 1 1 o 612.36 784.44 18.51 3.040927
    9 -1 1 o 612.37 784.44 18.53 3.040927
    8 6 0 o 7764.19 9934.83 233.28 3.036879
    2 7 1 o 1084.87 1384.49 32.61 3.036146
    2 -7 1 o 1084.87 1384.49 32.58 3.036146
    5 -6 1 o 1277.12 1625.86 38.40 3.035625
    5 6 1 o 1277.13 1625.87 38.42 3.035625
    11 1 0 o 0.31 0.40 0.01 3.029757
    10 4 0 o 1512.00 1457.48 107.93 2.991188
    9 -2 1 o 207.67 201.83 6.01 2.982252
    9 2 1 o 207.67 201.83 6.01 2.982252
    3 -7 1 o 7739.33 7366.56 208.27 2.975826
    3 7 1 o 7739.34 7366.57 208.26 2.975826
    11 2 0 o 689.41 651.40 17.40 2.971714
    7 7 0 o 362.08 386.01 8.41 2.965355
    5 8 0 o 5068.43 6057.12 116.10 2.963244
    7 -5 1 o 5196.24 6503.73 116.71 2.960628
    7 5 1 o 5196.25 6503.74 116.66 2.960628
    8 4 1 o 13973.46 17589.25 314.12 2.954989
    8 -4 1 o 13973.46 17589.24 314.12 2.954989
    1 9 0 o 133.44 174.87 21.44 2.924634
    6 6 1 o 3922.46 4371.04 146.79 2.907519
    6 -6 1 o 3922.47 4371.05 146.83 2.907519
    4 -7 1 o 6307.53 5140.75 198.31 2.897114
    4 7 1 o 6307.51 5140.74 198.22 2.897114
    2 9 0 o 1.26 0.99 0.04 2.891854
    9 3 1 o 1004.24 797.34 34.17 2.891582
    9 -3 1 o 1004.25 797.34 34.12 2.891582
    11 3 0 o 347.79 284.27 33.81 2.881972
    9 6 0 o 2262.17 2220.03 221.21 2.845170
    10 0 1 o 10.60 10.41 1.02 2.844524
    6 8 0 o 52.71 51.71 5.00 2.843734
    3 9 0 o 383.39 368.64 30.49 2.839587
    10 5 0 o 36.59 41.72 1.91 2.832302
    10 1 1 o 2679.49 3059.82 134.02 2.828182
    10 -1 1 o 2679.50 3059.83 133.98 2.828182
    0 8 1 o 10075.17 10614.33 276.28 2.812574
    8 7 0 o 37.67 39.81 0.88 2.805517
    5 -7 1 o 145.95 153.04 3.42 2.804528
    5 7 1 o 145.95 153.04 3.41 2.804528
    1 8 1 o 9744.65 10044.72 228.74 2.802742
    1 -8 1 o 9744.63 10044.70 228.70 2.802742
    8 5 1 o 4861.17 4979.94 113.86 2.801513
    8 -5 1 o 4861.18 4979.95 113.92 2.801513
    12 0 0 o 11730.30 12159.21 286.66 2.795718
    10 2 1 o 376.83 381.32 10.06 2.780797
    10 -2 1 o 376.82 381.31 10.05 2.780797
    12 1 0 o 2.89 2.91 0.08 2.780198
    9 4 1 o 4243.45 4226.16 109.94 2.777498
    9 -4 1 o 4243.42 4226.13 109.91 2.777498
    7 -6 1 o 573.01 569.11 14.77 2.775186
    7 6 1 o 573.02 569.11 14.78 2.775186
    2 8 1 o 7062.37 7008.92 182.54 2.773853
    2 -8 1 o 7062.38 7008.93 182.62 2.773853
    4 9 0 o 670.35 661.11 17.51 2.770957
    11 4 0 o 1672.38 1611.73 45.10 2.768979
    12 2 0 o 9994.06 9344.56 344.13 2.735145
    3 8 1 o 3720.97 3524.98 132.29 2.727628
    3 -8 1 o 3720.98 3524.99 132.23 2.727628
    7 8 0 o 21.87 22.32 1.27 2.719558
    10 3 1 o 1973.69 1094.71 161.34 2.706851
    10 -3 1 o 1973.68 1094.70 161.41 2.706851
    6 -7 1 o 1375.45 767.83 113.82 2.702576
    6 7 1 o 1375.45 767.84 113.73 2.702576
    5 9 0 o 381.93 191.65 60.52 2.689619
    0 0 2 o 1856.28 979.24 342.22 2.682573
    1 0 2 o 1115.17 604.69 119.47 2.674038
    0 1 2 o 1522.02 798.83 141.49 2.668853
    10 6 0 o 19.54 10.26 1.84 2.668665
    4 8 1 o 692.85 364.08 59.52 2.666630
    4 -8 1 o 692.84 364.07 59.57 2.666630
    12 3 0 o 103.64 54.39 7.77 2.664692
    1 1 2 o 21.29 14.67 0.99 2.660448
    1 -1 2 o 21.29 14.67 0.99 2.660448
    9 7 0 o 153.94 162.92 4.06 2.652285
    11 0 1 o 38.54 40.61 1.01 2.651415
    2 0 2 o 19876.97 20774.72 519.37 2.648914
    9 5 1 o 2658.79 2778.87 69.48 2.648902
    9 -5 1 o 2658.76 2778.84 69.46 2.648902
    8 -6 1 o 43.05 45.27 1.14 2.642864
    8 6 1 o 43.04 45.26 1.14 2.642864
    0 10 0 o 402.87 424.74 10.78 2.642229
    11 5 0 o 370.97 389.03 10.18 2.641508
    11 -1 1 o 1838.10 1621.35 57.04 2.638166
    11 1 1 o 1838.08 1621.33 57.04 2.638166
    2 -1 2 o 138.13 120.43 4.67 2.635702
    2 1 2 o 138.13 120.43 4.67 2.635702
    1 10 0 o 1816.30 1628.97 62.47 2.634073
    0 2 2 o 7754.79 7376.48 274.34 2.628924
    1 -2 2 o 1613.27 1908.46 55.43 2.620889
    1 2 2 o 1613.27 1908.46 55.43 2.620889
    10 4 1 o 4294.35 5642.12 146.00 2.612584
    10 -4 1 o 4294.35 5642.13 146.01 2.612584
    2 10 0 o 2254.48 2974.06 77.89 2.610048
    3 0 2 o 506.77 663.93 17.39 2.608569
    11 -2 1 o 325.29 324.74 10.05 2.599578
    11 2 1 o 325.28 324.73 10.05 2.599578
    6 9 0 o 779.41 775.86 24.00 2.599302
    2 2 2 o 4476.62 4403.52 139.13 2.597220
    2 -2 2 o 4476.61 4403.51 139.17 2.597220
    3 -1 2 o 547.11 539.17 17.14 2.595949
    3 1 2 o 547.11 539.17 17.13 2.595949
    7 -7 1 o 1619.59 1596.80 50.84 2.595318
    7 7 1 o 1619.59 1596.80 50.86 2.595318
    8 8 0 o 1695.09 1673.30 53.45 2.594685
    5 8 1 o 444.35 439.41 14.06 2.593903
    5 -8 1 o 444.35 439.40 14.06 2.593903
    0 9 1 o 1.96 1.88 0.13 2.575442
    12 4 0 o 237.78 227.93 15.01 2.574617
    3 10 0 o 2126.64 2021.06 118.16 2.571428
    13 1 0 o 168.43 184.96 7.87 2.568441
    1 9 1 o 998.16 1096.12 46.65 2.567887
    1 -9 1 o 998.16 1096.13 46.64 2.567887
    0 3 2 o 650.25 807.43 28.23 2.566181
    3 -2 2 o 3082.21 3930.55 129.02 2.559159
    3 2 2 o 3082.21 3930.55 129.01 2.559159
    1 3 2 o 902.63 1149.50 37.87 2.558706
    1 -3 2 o 902.62 1149.50 37.86 2.558706
    4 0 2 o 14.68 18.21 0.57 2.555063
    2 9 1 o 5011.48 4993.21 157.15 2.545613
    2 -9 1 o 5011.47 4993.20 157.23 2.545613
    4 1 2 o 369.09 366.36 11.43 2.543200
    4 -1 2 o 369.09 366.35 11.42 2.543200
    11 -3 1 o 4724.00 4671.73 148.65 2.538865
    11 3 1 o 4724.00 4671.73 148.62 2.538865
    2 3 2 o 288.94 276.18 9.70 2.536669
    2 -3 2 o 288.94 276.18 9.71 2.536669
    13 2 0 o 614.85 542.29 23.12 2.532792
    4 10 0 o 18.79 16.45 0.63 2.520131
    9 6 1 o 2190.63 2050.74 54.34 2.513596
    9 -6 1 o 2190.63 2050.74 54.34 2.513596
    6 8 1 o 647.18 612.56 15.97 2.512606
    6 -8 1 o 647.19 612.57 15.99 2.512606
    3 9 1 o 9174.26 9046.40 223.63 2.509745
    3 -9 1 o 9174.29 9046.42 223.55 2.509745
    4 2 2 o 1019.77 1010.64 24.88 2.508578
    4 -2 2 o 1019.77 1010.65 24.86 2.508578
    10 7 0 o 108.04 107.75 2.63 2.507570
    11 6 0 o 6922.73 6904.40 168.82 2.507277
    10 5 1 o 2832.09 2852.65 69.82 2.504710
    10 -5 1 o 2832.09 2852.65 69.87 2.504710
    7 9 0 o 2.03 2.07 0.05 2.503454
    3 -3 2 o 1856.38 2032.92 49.90 2.501172
    3 3 2 o 1856.38 2032.92 49.87 2.501172
    5 0 2 o 1560.52 2256.12 46.94 2.490875
    8 7 1 o 2216.23 3241.75 64.88 2.486128
    8 -7 1 o 2216.25 3241.77 64.87 2.486128
    0 4 2 o 11124.85 16235.48 323.61 2.485437
    5 1 2 o 345.20 500.02 10.30 2.479880
    5 -1 2 o 345.20 500.02 10.30 2.479880
    12 0 1 o 339.21 489.84 10.23 2.479302
    1 4 2 o 1297.54 1855.54 39.56 2.478645
    1 -4 2 o 1297.54 1855.55 39.53 2.478645
    13 3 0 o 55.75 71.30 1.70 2.476540
    9 8 0 o 125.29 129.98 3.70 2.472039
    12 5 0 o 117.55 120.61 3.46 2.471196
    12 -1 1 o 7011.20 6946.90 199.59 2.468458
    12 1 1 o 7011.22 6946.92 199.57 2.468458
    4 9 1 o 4533.17 4822.54 130.41 2.461984
    4 -9 1 o 4533.17 4822.54 130.37 2.461984
    11 4 1 o 374.29 412.92 11.05 2.460595
    11 -4 1 o 374.29 412.92 11.04 2.460595
    2 4 2 o 72.10 82.98 2.25 2.458596
    2 -4 2 o 72.10 82.97 2.25 2.458596
    5 10 0 o 197.64 229.60 6.30 2.458477
    4 3 2 o 3298.96 4079.46 125.42 2.453890
    4 -3 2 o 3298.97 4079.47 125.41 2.453890
    5 2 2 o 173.18 248.17 10.06 2.447748
    5 -2 2 o 173.18 248.17 10.06 2.447748
    12 -2 1 o 1745.38 1238.16 156.38 2.436763
    12 2 1 o 1745.40 1238.17 156.36 2.436763
    3 4 2 o 1141.60 546.28 116.83 2.426235
    3 -4 2 o 1141.58 546.28 116.92 2.426235
    7 -8 1 o 113.28 51.68 11.53 2.425721
    7 8 1 o 113.27 51.67 11.54 2.425721
    6 0 2 o 914.80 492.77 79.77 2.418623
    6 -1 2 o 93.35 75.12 2.94 2.408554
    6 1 2 o 93.35 75.12 2.94 2.408554
    8 9 0 o 27.01 22.24 0.67 2.405027
    5 -9 1 o 3992.74 3237.60 96.74 2.404404
    5 9 1 o 3992.74 3237.60 96.75 2.404404
    13 4 0 o 2627.80 2114.80 62.52 2.403733
    5 3 2 o 2313.45 2250.78 52.33 2.396863
    5 -3 2 o 2313.44 2250.77 52.34 2.396863
    14 0 0 o 84826.12 82990.75 1914.60 2.396329
    1 11 0 o 0.63 0.62 0.01 2.395893
    0 5 2 o 135.39 135.67 3.03 2.392017
    10 6 1 o 4278.23 4441.07 96.23 2.389399
    10 -6 1 o 4278.24 4441.07 96.28 2.389399
    6 10 0 o 1240.65 1311.15 28.05 2.388930
    12 3 1 o 4268.95 4851.37 98.94 2.386546
    12 -3 1 o 4268.94 4851.37 98.90 2.386546
    14 1 0 o 241.60 274.56 5.59 2.386534
    1 5 2 o 1175.44 1345.67 27.39 2.385960
    1 -5 2 o 1175.45 1345.67 27.39 2.385960
    4 4 2 o 6307.08 6979.46 148.21 2.383005
    4 -4 2 o 6307.10 6979.47 148.18 2.383005
    6 2 2 o 53.10 56.40 1.28 2.379083
    6 -2 2 o 53.10 56.40 1.27 2.379083
    2 11 0 o 529.77 561.81 12.92 2.377772
    9 -7 1 o 8305.29 8770.56 202.14 2.377621
    9 7 1 o 8305.29 8770.56 202.14 2.377621
    11 7 0 o 1373.76 1310.68 35.92 2.372270
    0 10 1 o 41.15 37.12 1.12 2.370368
    11 5 1 o 2317.88 2086.48 62.81 2.369848
    11 -5 1 o 2317.88 2086.48 62.83 2.369848
    2 5 2 o 1848.51 1597.39 51.55 2.368061
    2 -5 2 o 1848.52 1597.39 51.57 2.368061
    1 10 1 o 774.62 623.55 22.35 2.364474
    1 -10 1 o 774.62 623.55 22.40 2.364474
    12 6 0 o 14454.10 12279.35 441.07 2.360251
    14 2 0 o 547.76 488.61 17.40 2.357855
    10 8 0 o 1939.66 2063.93 68.46 2.353618
    3 11 0 o 75.43 108.52 3.01 2.348462
    2 -10 1 o 1569.47 2304.95 59.57 2.347051
    2 10 1 o 1569.48 2304.96 59.60 2.347051
    7 0 2 o 3176.09 4710.62 92.94 2.340835
    6 -9 1 o 1059.23 1574.10 29.51 2.339227
    6 9 1 o 1059.23 1574.09 29.50 2.339227
    3 5 2 o 2227.19 3309.77 62.07 2.339105
    3 -5 2 o 2227.19 3309.77 62.03 2.339105
    8 8 1 o 1390.91 2016.71 37.11 2.335861
    8 -8 1 o 1390.91 2016.72 37.11 2.335861
    6 3 2 o 7707.01 10875.77 206.22 2.332281
    6 -3 2 o 7707.01 10875.77 206.23 2.332281
    7 1 2 o 18.75 26.36 0.50 2.331702
    7 -1 2 o 18.75 26.36 0.51 2.331702
    5 4 2 o 2057.95 2869.98 55.78 2.330676
    5 -4 2 o 2057.96 2869.99 55.81 2.330676
    13 0 1 o 73.27 97.55 2.13 2.325614
    12 4 1 o 1689.24 1777.53 58.40 2.321187
    12 -4 1 o 1689.25 1777.54 58.43 2.321187
    13 5 0 o 1505.21 1519.06 56.37 2.318920
    3 10 1 o 1182.73 1193.61 44.27 2.318849
    3 -10 1 o 1182.73 1193.61 44.30 2.318849
    13 -1 1 o 1925.06 2025.68 75.56 2.316658
    13 1 1 o 1925.06 2025.68 75.60 2.316658
    7 10 0 o 23.54 26.13 0.96 2.313884
    14 3 0 o 202.18 228.17 8.51 2.312271
    4 11 0 o 2490.35 2826.97 110.58 2.309191
    9 9 0 o 253.32 299.92 12.28 2.306387
    7 2 2 o 1611.21 1908.68 79.22 2.304933
    7 -2 2 o 1611.22 1908.68 79.23 2.304933
    4 5 2 o 2361.19 2584.14 122.84 2.300294
    4 -5 2 o 2361.18 2584.12 122.89 2.300294
    0 6 2 o 42.70 32.03 3.30 2.290976
    13 -2 1 o 417.61 316.61 33.34 2.290397
    13 2 1 o 417.61 316.61 33.36 2.290397
    1 -6 2 o 25.06 22.34 1.77 2.285653
    1 6 2 o 25.06 22.34 1.77 2.285653
    4 10 1 o 1261.27 1089.57 45.47 2.281022
    4 -10 1 o 1261.28 1089.57 45.48 2.281022
    10 -7 1 o 790.47 791.78 19.89 2.271695
    10 7 1 o 790.46 791.78 19.90 2.271695
    11 6 1 o 3318.76 3323.02 83.37 2.271477
    11 -6 1 o 3318.74 3323.00 83.32 2.271477
    6 4 2 o 8669.69 8680.29 217.88 2.271168
    6 -4 2 o 8669.68 8680.29 217.88 2.271168
    2 6 2 o 1679.72 1678.10 42.11 2.269903
    2 -6 2 o 1679.72 1678.10 42.14 2.269903
    7 -9 1 o 6265.19 6259.42 157.04 2.268633
    7 9 1 o 6265.18 6259.41 157.13 2.268633
    7 3 2 o 717.38 750.56 19.96 2.262295
    7 -3 2 o 717.37 750.55 19.96 2.262295
    5 11 0 o 66.98 69.15 1.96 2.261480
    8 0 2 o 1052.97 1024.11 32.98 2.259776
    5 -5 2 o 119.30 120.90 3.47 2.253121
    5 5 2 o 119.30 120.90 3.47 2.253121
    14 4 0 o 8865.80 8970.51 252.32 2.252678
    8 1 2 o 1336.85 1369.72 36.80 2.251557
    8 -1 2 o 1336.85 1369.72 36.79 2.251557
    13 3 1 o 783.64 824.18 20.31 2.248547
    13 -3 1 o 783.64 824.19 20.31 2.248547
    12 7 0 o 45.80 48.53 1.18 2.246602
    9 8 1 o 1777.96 1915.71 45.86 2.245177
    9 -8 1 o 1777.96 1915.70 45.90 2.245177
    12 -5 1 o 4482.63 4864.63 116.10 2.244545
    12 5 1 o 4482.69 4864.69 116.06 2.244545
    3 6 2 o 4045.95 4395.52 104.68 2.244363
    3 -6 2 o 4045.95 4395.51 104.60 2.244363
    11 8 0 o 11793.45 12878.59 315.16 2.240670
    8 10 0 o 696.60 781.27 21.06 2.235501
    5 10 1 o 93.23 104.34 2.89 2.235001
    5 -10 1 o 93.23 104.34 2.89 2.235001
    15 1 0 o 3.18 3.34 0.15 2.228604
    8 2 2 o 1255.34 1295.78 60.58 2.227426
    8 -2 2 o 1255.34 1295.78 60.57 2.227426
    13 6 0 o 6202.55 6327.74 305.24 2.226514
    4 6 2 o 1671.59 2201.92 80.89 2.210012
    4 -6 2 o 1671.58 2201.91 80.85 2.210012
    10 9 0 o 4.85 6.33 0.23 2.209322
    6 11 0 o 456.04 569.62 17.54 2.206996
    7 4 2 o 1957.81 2439.55 72.29 2.206392
    7 -4 2 o 1957.82 2439.57 72.32 2.206392
    15 2 0 o 70.48 86.80 2.41 2.205196
    0 12 0 o 2637.57 3121.53 76.61 2.201858
    6 -5 2 o 820.35 939.10 22.61 2.199224
    6 5 2 o 820.35 939.10 22.61 2.199224
    1 12 0 o 16222.12 18031.62 426.92 2.197131
    8 9 1 o 3494.66 3848.19 89.50 2.194615
    8 -9 1 o 3494.66 3848.19 89.51 2.194615
    13 4 1 o 221.45 243.90 5.66 2.193632
    13 -4 1 o 221.44 243.89 5.65 2.193632
    0 11 1 o 269.68 296.59 6.89 2.192335
    8 3 2 o 9150.24 10051.54 238.98 2.188876
    8 -3 2 o 9150.26 10051.56 239.00 2.188876
    14 0 1 o 68.06 75.13 1.78 2.188001
    1 -11 1 o 370.92 410.48 9.83 2.187669
    1 11 1 o 370.91 410.48 9.81 2.187669
    0 7 2 o 4.58 5.10 0.12 2.186614
    2 12 0 o 14.89 17.00 0.43 2.183130
    14 5 0 o 1.32 1.52 0.04 2.182424
    6 -10 1 o 1211.10 1397.33 35.69 2.182364
    6 10 1 o 1211.09 1397.32 35.72 2.182364
    1 -7 2 o 1929.46 2237.38 57.97 2.181984
    1 7 2 o 1929.46 2237.37 57.99 2.181984
    14 1 1 o 1826.75 2146.50 57.61 2.180537
    14 -1 1 o 1826.75 2146.50 57.62 2.180537
    9 0 2 o 1233.47 1378.78 37.75 2.177364
    2 -11 1 o 81.96 95.32 2.35 2.173847
    2 11 1 o 81.96 95.32 2.35 2.173847
    9 1 2 o 125.78 148.35 3.63 2.170009
    9 -1 2 o 125.78 148.35 3.62 2.170009
    11 7 1 o 3295.68 3883.26 94.94 2.169641
    11 -7 1 o 3295.68 3883.26 94.96 2.169641
    2 -7 2 o 3884.86 4556.32 112.02 2.168269
    2 7 2 o 3884.84 4556.30 112.02 2.168269
    5 6 2 o 5843.04 6852.95 168.38 2.168079
    5 -6 2 o 5843.02 6852.93 168.36 2.168079
    15 3 0 o 176.56 206.83 5.09 2.167770
    12 6 1 o 391.65 461.97 12.22 2.160435
    12 -6 1 o 391.65 461.97 12.26 2.160435
    3 12 0 o 15.98 18.85 0.51 2.160379
    14 2 1 o 297.76 325.43 10.04 2.158597
    14 -2 1 o 297.76 325.42 10.02 2.158597
    9 10 0 o 853.31 802.29 28.92 2.155625
    10 8 1 o 6727.04 6359.72 225.74 2.155344
    10 -8 1 o 6727.04 6359.72 225.66 2.155344
    3 -11 1 o 28.17 27.66 0.93 2.151382
    3 11 1 o 28.17 27.66 0.93 2.151382
    9 2 2 o 1308.32 1302.44 44.28 2.148381
    9 -2 2 o 1308.31 1302.44 44.24 2.148381
    7 11 0 o 199.65 200.63 6.91 2.147416
    3 7 2 o 4677.60 4768.14 168.26 2.145975
    3 -7 2 o 4677.60 4768.14 168.26 2.145975
    7 -5 2 o 1318.79 1393.75 52.78 2.140255
    7 5 2 o 1318.79 1393.75 52.79 2.140255
    8 4 2 o 1992.73 2010.64 82.70 2.138121
    8 -4 2 o 1992.72 2010.62 82.68 2.138121
    12 8 0 o 93.31 83.39 3.73 2.133877
    13 7 0 o 585.16 499.91 21.70 2.130357
    4 12 0 o 6489.14 5534.39 235.19 2.129691
    13 5 1 o 1168.98 1003.62 41.46 2.128602
    13 -5 1 o 1168.97 1003.61 41.50 2.128602
    7 -10 1 o 1052.69 929.55 34.49 2.124706
    7 10 1 o 1052.69 929.56 34.49 2.124706
    14 3 1 o 3960.69 3577.34 128.29 2.123456
    14 -3 1 o 3960.69 3577.33 128.31 2.123456
    4 11 1 o 118.39 111.57 3.87 2.121070
    4 -11 1 o 118.39 111.56 3.88 2.121070
    6 -6 2 o 120.86 115.49 3.99 2.119931
    6 6 2 o 120.86 115.49 4.00 2.119931
    9 9 1 o 3775.62 3642.50 127.55 2.118896
    9 -9 1 o 3775.63 3642.51 127.52 2.118896
    15 4 0 o 1198.92 1162.89 40.81 2.118437
    4 7 2 o 2282.02 2305.00 81.37 2.115888
    4 -7 2 o 2282.02 2305.00 81.40 2.115888
    11 9 0 o 63.97 65.92 2.34 2.115107
    9 3 2 o 1138.24 1190.50 43.06 2.113729
    9 -3 2 o 1138.24 1190.51 43.08 2.113729
    14 6 0 o 10591.93 9740.00 497.11 2.104871
    16 0 0 o 3667.08 2732.67 153.64 2.096788
    10 0 2 o 1220.22 901.21 52.69 2.095138
    5 12 0 o 11084.36 7378.44 456.02 2.092090
    16 1 0 o 547.25 348.25 21.56 2.090217
    10 1 2 o 1442.86 889.68 53.07 2.088583
    10 -1 2 o 1442.87 889.69 53.05 2.088583
    8 11 0 o 176.49 116.73 5.43 2.084322
    5 -11 1 o 1433.93 964.46 43.40 2.083917
    5 11 1 o 1433.92 964.45 43.46 2.083917
    0 8 2 o 699.71 491.14 20.88 2.082273
    5 7 2 o 6796.23 5067.12 189.44 2.079001
    5 -7 2 o 6796.23 5067.12 189.46 2.079001
    1 8 2 o 360.11 271.64 9.92 2.078273
    1 -8 2 o 360.10 271.64 9.92 2.078273
    8 5 2 o 2192.09 1692.28 58.91 2.077772
    8 -5 2 o 2192.10 1692.28 58.92 2.077772
    14 4 1 o 3495.18 2729.22 92.85 2.077023
    14 -4 1 o 3495.18 2729.23 92.88 2.077023
    10 10 0 o 1453.65 1163.49 36.98 2.075748
    12 -7 1 o 2195.20 1900.55 52.74 2.072258
    12 7 1 o 2195.20 1900.54 52.71 2.072258
    16 2 0 o 999.75 891.80 23.94 2.070868
    10 2 2 o 524.28 478.56 12.56 2.069278
    10 -2 2 o 524.28 478.56 12.56 2.069278
    9 4 2 o 2606.35 2409.61 62.61 2.067918
    9 -4 2 o 2606.34 2409.60 62.61 2.067918
    11 8 1 o 10204.02 9454.39 245.12 2.067599
    11 -8 1 o 10204.05 9454.41 245.16 2.067599
    7 -6 2 o 8110.55 7539.57 195.24 2.066963
    7 6 2 o 8110.53 7539.55 195.20 2.066963
    2 -8 2 o 1638.30 1525.41 39.30 2.066412
    2 8 2 o 1638.29 1525.41 39.30 2.066412
    15 0 1 o 2.95 2.77 0.07 2.064380
    8 10 1 o 1735.71 1639.88 41.64 2.063536
    8 -10 1 o 1735.71 1639.88 41.65 2.063536
    15 5 0 o 16.11 15.98 0.41 2.059694
    15 1 1 o 7417.72 7456.61 191.72 2.058108
    15 -1 1 o 7417.73 7456.62 191.69 2.058108
    13 6 1 o 1764.35 1713.15 45.20 2.056462
    13 -6 1 o 1764.35 1713.15 45.20 2.056462
    6 12 0 o 5800.20 5481.21 134.82 2.048731
    3 8 2 o 26321.32 24824.82 609.01 2.047087
    3 -8 2 o 26321.31 24824.80 609.05 2.047087
    10 9 1 o 3057.69 2915.84 69.73 2.042892
    10 -9 1 o 3057.69 2915.83 69.74 2.042892
    6 -11 1 o 1457.54 1447.87 33.42 2.041053
    6 11 1 o 1457.53 1447.86 33.40 2.041053
    16 3 0 o 1227.83 1275.83 28.57 2.039780
    15 2 1 o 195.98 204.72 4.55 2.039629
    15 -2 1 o 195.98 204.72 4.56 2.039629
    10 3 2 o 1661.42 1816.85 39.84 2.038261
    10 -3 2 o 1661.41 1816.85 39.84 2.038261
    0 12 1 o 208.20 230.21 5.11 2.036987
    6 7 2 o 9951.10 11023.34 245.90 2.036434
    6 -7 2 o 9951.08 11023.32 245.86 2.036434
    13 8 0 o 28.24 32.00 0.73 2.033517
    1 12 1 o 7274.18 8261.72 187.47 2.033242
    1 -12 1 o 7274.17 8261.71 187.46 2.033242
    1 13 0 o 33.39 42.52 0.92 2.028764
    12 9 0 o 40.49 56.67 1.23 2.024586
    14 7 0 o 20.21 28.31 0.62 2.023073
    2 -12 1 o 1891.66 2652.33 59.04 2.022131
    2 12 1 o 1891.66 2652.34 59.04 2.022131
    14 5 1 o 2540.94 3561.21 79.02 2.021570
    14 -5 1 o 2540.94 3561.22 79.04 2.021570
    4 8 2 o 5829.43 8164.14 181.28 2.020921
    4 -8 2 o 5829.44 8164.15 181.33 2.020921
    9 11 0 o 19.49 27.16 0.60 2.019128
    2 13 0 o 2213.11 3065.41 68.50 2.017727
    11 0 2 o 931.95 1277.34 30.66 2.014275
    9 5 2 o 955.04 1313.36 33.55 2.013172
    9 -5 2 o 955.04 1313.36 33.60 2.013172
    8 6 2 o 1571.15 1954.39 61.08 2.010518
    8 -6 2 o 1571.15 1954.39 61.08 2.010518
    15 3 1 o 1501.06 1751.02 58.32 2.009907
    15 -3 1 o 1501.04 1751.01 58.29 2.009907
    11 1 2 o 104.65 112.01 3.99 2.008447
    11 -1 2 o 104.65 112.00 3.99 2.008447
    3 -12 1 o 1062.38 981.21 36.08 2.004012
    3 12 1 o 1062.39 981.22 36.10 2.004012
    7 12 0 o 8151.04 7395.33 259.66 2.000805
    9 10 1 o 458.24 422.28 14.30 2.000215
    9 -10 1 o 458.24 422.28 14.29 2.000215
    3 13 0 o 231.99 215.87 7.17 1.999724
    16 4 0 o 2690.87 2604.54 81.06 1.998519
    10 4 2 o 2678.37 2698.66 79.07 1.997090
    10 -4 2 o 2678.38 2698.68 79.06 1.997090
    11 10 0 o 104.41 105.20 3.09 1.997026
    15 6 0 o 601.44 646.15 17.16 1.994125
    7 -11 1 o 1949.72 2106.87 55.59 1.993652
    7 11 1 o 1949.72 2106.87 55.59 1.993652
    11 2 2 o 4110.32 4558.78 116.79 1.991263
    11 -2 2 o 4110.31 4558.77 116.79 1.991263
    7 -7 2 o 3979.00 4390.44 112.43 1.989346
    7 7 2 o 3979.00 4390.44 112.41 1.989346
    5 8 2 o 2407.49 2627.53 67.24 1.988708
    5 -8 2 o 2407.48 2627.52 67.27 1.988708
    12 8 1 o 5875.82 6178.44 169.49 1.982804
    12 -8 1 o 5875.86 6178.47 169.48 1.982804
    0 9 2 o 585.18 586.08 17.54 1.980352
    13 7 1 o 5153.76 5121.51 155.03 1.979978
    13 -7 1 o 5153.73 5121.48 155.03 1.979978
    4 12 1 o 159.16 157.26 4.81 1.979444
    4 -12 1 o 159.17 157.26 4.81 1.979444
    1 9 2 o 713.29 696.68 21.19 1.976911
    1 -9 2 o 713.29 696.68 21.19 1.976911
    4 13 0 o 175.94 169.80 4.99 1.975311
    15 -4 1 o 68.75 81.93 1.91 1.970398
    15 4 1 o 68.76 81.94 1.91 1.970398
    17 1 0 o 213.16 257.87 5.89 1.967966
    11 9 1 o 11623.01 14027.32 320.66 1.967717
    11 -9 1 o 11622.99 14027.30 320.71 1.967717
    2 9 2 o 4202.91 5058.50 115.87 1.966694
    2 -9 2 o 4202.91 5058.50 115.86 1.966694
    11 3 2 o 1890.65 2252.55 52.05 1.963577
    11 -3 2 o 1890.65 2252.54 52.06 1.963577
    14 -6 1 o 2938.41 3586.01 85.74 1.959467
    14 6 1 o 2938.43 3586.03 85.76 1.959467
    10 11 0 o 518.00 471.03 14.08 1.953039
    16 0 1 o 191.80 174.41 5.22 1.952942
    9 6 2 o 9160.13 8282.10 247.58 1.951817
    9 -6 2 o 9160.12 8282.09 247.60 1.951817
    17 2 0 o 1186.85 1073.09 32.07 1.951792
    6 -8 2 o 498.18 450.21 13.46 1.951353
    6 8 2 o 498.17 450.20 13.47 1.951353
    3 9 2 o 1846.97 1675.69 49.48 1.950012
    3 -9 2 o 1846.96 1675.69 49.50 1.950012
    8 12 0 o 2230.45 2026.94 59.61 1.949476
    5 12 1 o 127.55 116.10 3.40 1.949144
    5 -12 1 o 127.55 116.10 3.40 1.949144
    16 5 0 o 19.82 18.06 0.53 1.948973
    10 5 2 o 6330.30 5792.45 166.91 1.947648
    10 -5 2 o 6330.29 5792.44 166.85 1.947648
    16 1 1 o 142.82 130.69 3.76 1.947629
    16 -1 1 o 142.82 130.69 3.76 1.947629
    5 13 0 o 222.44 205.96 5.82 1.945198
    8 11 1 o 3467.65 3219.94 92.71 1.942858
    8 -11 1 o 3467.64 3219.93 92.72 1.942858
    14 8 0 o 3488.64 3273.57 100.18 1.939588
    8 7 2 o 8794.99 8298.58 257.40 1.938872
    8 -7 2 o 8794.98 8298.57 257.40 1.938872
    13 9 0 o 99.36 93.99 2.93 1.938271
    10 10 1 o 1492.52 1428.24 46.73 1.935908
    10 -10 1 o 1492.52 1428.24 46.70 1.935908
    12 0 2 o 1301.29 1245.67 41.11 1.935629
_pd_meas_2theta_range_min     1.500
_pd_meas_2theta_range_max     20.000
_pd_meas_2theta_range_inc     0.004
_pd_meas_number_of_points     4626
_pd_meas_scan_method     ?
_pd_meas_special_details     ?
_refine_special_details     ?
_refine_ls_R_factor_all     0.0605
_refine_ls_R_factor_gt     0.0597
_refine_ls_wR_factor_all     0.0777
_refine_ls_wR_factor_gt     0.0775
_refine_ls_goodness_of_fit_all     3.4864
_refine_ls_restrained_S_all     ?
_refine_ls_restrained_S_gt     ?
_refine_ls_number_parameters     18
_refine_ls_number_restraints     0
_refine_ls_number_constraints     0
_refine_ls_hydrogen_treatment     constr
_refine_ls_weighting_scheme     sigma
_refine_ls_weighting_details     ?
_refine_ls_shift/su_max     0.0000
_refine_ls_shift/su_mean     0.0000
_refine_diff_density_max     ?
_refine_diff_density_min     ?
_refine_ls_extinction_method     ?
_refine_ls_extinction_coef     ?
_refine_ls_extinction_expression     ?
loop_
    _atom_type_symbol
    _atom_type_scat_dispersion_real
    _atom_type_scat_dispersion_imag
    _atom_type_scat_source
    C 0.0029 0.0015 'International Tables Vol C tables 4.2.6.8 and 6.1.1.1'
    H 0.0000 0.0000 'International Tables Vol C tables 4.2.6.8 and 6.1.1.1'
    N 0.0057 0.0030 'International Tables Vol C tables 4.2.6.8 and 6.1.1.1'
    O 0.0100 0.0055 'International Tables Vol C tables 4.2.6.8 and 6.1.1.1'
_computing_data_collection     ?
_computing_cell_refinement     ?
_computing_data_reduction     ?
_computing_structure_solution     ?
_computing_structure_refinement     ?
_computing_molecular_graphics     ?
_computing_publication_material     ?
loop_
    _restr_distance_atom_site_label_1
    _restr_distance_site_symmetry_1
    _restr_distance_atom_site_label_2
    _restr_distance_site_symmetry_2
    _restr_distance_target
    _restr_distance_target_weight_param
    ? ? ? ? ? ?
loop_
    _restr_angle_atom_site_label_1
    _restr_angle_site_symmetry_1
    _restr_angle_atom_site_label_2
    _restr_angle_site_symmetry_2
    _restr_angle_atom_site_label_3
    _restr_angle_site_symmetry_3
    _restr_angle_target
    _restr_angle_target_weight_param
    ? ? ? ? ? ? ? ?
loop_
    _restr_torsion_atom_site_label_1
    _restr_torsion_site_symmetry_1
    _restr_torsion_atom_site_label_2
    _restr_torsion_site_symmetry_2
    _restr_torsion_atom_site_label_3
    _restr_torsion_site_symmetry_3
    _restr_torsion_atom_site_label_4
    _restr_torsion_site_symmetry_4
    _restr_torsion_angle_target
    _restr_torsion_weight_param
    ? ? ? ? ? ? ? ? ? ?
loop_
    _restr_equal_distance_atom_site_label_1
    _restr_equal_distance_site_symmetry_1
    _restr_equal_distance_atom_site_label_2
    _restr_equal_distance_site_symmetry_2
    _restr_equal_distance_class_class_id
    _restr_equal_distance_class_target_weight_param
    ? ? ? ? ? ?
loop_
    _restr_equal_angle_atom_site_label_1
    _restr_equal_angle_site_symmetry_1
    _restr_equal_angle_atom_site_label_2
    _restr_equal_angle_site_symmetry_2
    _restr_equal_angle_atom_site_label_3
    _restr_equal_angle_site_symmetry_3
    _restr_equal_angle_class_class_id
    _restr_equal_angle_class_target_weight_param
    ? ? ? ? ? ? ? ?
loop_
    _restr_equal_torsion_atom_site_label_1
    _restr_equal_torsion_site_symmetry_1
    _restr_equal_torsion_atom_site_label_2
    _restr_equal_torsion_site_symmetry_2
    _restr_equal_torsion_atom_site_label_3
    _restr_equal_torsion_site_symmetry_3
    _restr_equal_torsion_atom_site_label_4
    _restr_equal_torsion_site_symmetry_4
    _restr_equal_torsion_class_class_id
    _restr_equal_torsion_class_target_weight_param
    ? ? ? ? ? ? ? ? ? ?
_pd_calibration_special_details     ?
_pd_prep_cool_rate     ?
_pd_prep_pressure     ?
_pd_prep_temperature     ?
_pd_proc_2theta_range_min     1.5
_pd_proc_2theta_range_max     20
_pd_proc_2theta_range_inc     0.004
loop_
    _pd_proc_2theta_corrected
    _pd_proc_d_spacing
    _pd_proc_ls_weight
    _pd_proc_intensity_net
    _pd_calc_intensity_net
    1.5080 25.507238 62.54 3911.83 3793.06
    1.5120 25.439762 62.43 3897.21 3793.68
    1.5160 25.372643 62.42 3895.88 3794.28
    1.5200 25.305876 62.42 3895.75 3794.88
    1.5240 25.239460 62.41 3895.38 3795.47
    1.5280 25.173393 62.33 3885.62 3796.05
    1.5320 25.107670 62.43 3897.42 3796.62
    1.5360 25.042288 62.14 3861.27 3797.18
    1.5400 24.977249 62.40 3893.67 3797.73
    1.5440 24.912544 62.30 3880.96 3798.27
    1.5480 24.848175 62.27 3877.25 3798.81
    1.5520 24.784136 62.25 3874.88 3799.33
    1.5560 24.720428 62.44 3898.54 3799.84
    1.5600 24.657047 62.47 3902.62 3800.35
    1.5640 24.593988 62.29 3879.68 3800.85
    1.5680 24.531254 62.20 3869.26 3801.34
    1.5720 24.468836 62.20 3869.20 3801.82
    1.5760 24.406738 62.48 3903.76 3802.29
    1.5800 24.344950 62.16 3864.04 3802.75
    1.5840 24.283478 62.12 3859.32 3803.20
    1.5880 24.222315 62.45 3899.84 3803.65
    1.5920 24.161457 62.17 3865.44 3804.08
    1.5960 24.100908 62.14 3861.16 3804.51
    1.6000 24.040659 62.38 3891.44 3804.93
    1.6040 23.980711 62.63 3922.48 3805.34
    1.6080 23.921061 62.07 3852.64 3805.74
    1.6120 23.861708 62.33 3885.65 3806.13
    1.6160 23.802649 62.30 3881.84 3806.52
    1.6200 23.743879 62.20 3868.65 3806.89
    1.6240 23.685402 62.10 3856.08 3807.26
    1.6280 23.627209 62.16 3864.32 3807.62
    1.6320 23.569305 61.97 3840.64 3807.97
    1.6360 23.511681 62.17 3865.37 3808.31
    1.6400 23.454340 62.19 3867.00 3808.65
    1.6440 23.397278 62.04 3849.36 3810.50
    1.6480 23.340490 62.00 3844.24 3810.87
    1.6520 23.283981 62.25 3875.36 3811.25
    1.6560 23.227743 62.04 3848.60 3811.62
    1.6600 23.171776 62.08 3854.00 3811.98
    1.6640 23.116079 62.23 3872.44 3812.34
    1.6680 23.060650 62.16 3863.73 3812.70
    1.6720 23.005484 62.22 3871.08 3813.06
    1.6760 22.950583 61.99 3842.67 3813.41
    1.6800 22.895943 61.85 3825.04 3813.77
    1.6840 22.841560 62.24 3873.58 3814.12
    1.6880 22.787439 62.08 3854.17 3814.47
    1.6920 22.733570 62.17 3865.12 3814.82
    1.6960 22.679958 62.08 3854.54 3815.18
    1.7000 22.626596 61.84 3823.71 3815.53
    1.7040 22.573486 62.01 3845.68 3815.89
    1.7080 22.520626 62.13 3860.29 3816.26
    1.7120 22.468010 62.24 3873.21 3816.63
    1.7160 22.415642 62.00 3844.46 3817.01
    1.7200 22.363516 62.02 3846.83 3817.40
    1.7240 22.311632 62.09 3855.50 3817.80
    1.7280 22.259989 62.28 3878.71 3818.22
    1.7320 22.208584 62.34 3886.25 3818.66
    1.7360 22.157417 62.41 3894.92 3819.11
    1.7400 22.106483 62.16 3863.88 3819.60
    1.7440 22.055784 61.93 3835.72 3820.11
    1.7480 22.005318 61.97 3839.76 3820.66
    1.7520 21.955082 62.00 3844.08 3821.25
    1.7560 21.905073 61.93 3835.62 3821.89
    1.7600 21.855293 62.19 3867.00 3822.59
    1.7640 21.805738 62.17 3864.80 3823.37
    1.7680 21.756409 62.32 3883.64 3824.23
    1.7720 21.707302 62.33 3884.44 3825.21
    1.7760 21.658415 62.30 3881.67 3826.31
    1.7800 21.609747 62.43 3897.83 3827.57
    1.7840 21.561300 62.37 3890.00 3829.02
    1.7880 21.513067 62.33 3885.46 3830.72
    1.7920 21.465050 62.48 3903.17 3832.73
    1.7960 21.417248 62.93 3960.21 3835.13
    1.8000 21.369661 62.85 3949.50 3838.05
    1.8040 21.322279 63.38 4016.62 3841.68
    1.8080 21.275110 63.55 4039.08 3846.39
    1.8120 21.228149 63.74 4063.25 3853.01
    1.8160 21.181395 64.13 4112.63 3863.61
    1.8200 21.134846 64.61 4174.42 3882.88
    1.8240 21.088501 65.27 4260.12 3920.38
    1.8280 21.042362 66.00 4355.96 3992.19
    1.8320 20.996420 66.97 4484.42 4119.42
    1.8360 20.950682 67.81 4597.80 4320.25
    1.8400 20.905138 68.94 4753.20 4595.39
    1.8440 20.859797 70.02 4902.46 4912.83
    1.8480 20.814650 71.09 5053.50 5200.12
    1.8520 20.769697 71.97 5179.16 5355.41
    1.8560 20.724939 71.59 5124.64 5304.25
    1.8600 20.680372 70.15 4920.56 5072.90
    1.8640 20.636000 67.99 4622.24 4759.61
    1.8680 20.591812 66.15 4375.60 4455.71
    1.8720 20.547819 64.65 4179.62 4214.18
    1.8760 20.504011 64.07 4104.84 4049.86
    1.8800 20.460388 63.78 4068.40 3951.64
    1.8840 20.416952 63.20 3994.44 3898.50
    1.8880 20.373699 62.73 3935.00 3871.15
    1.8920 20.330631 62.65 3925.44 3856.74
    1.8960 20.287743 62.37 3889.96 3848.30
    1.9000 20.245035 62.32 3884.36 3842.64
    1.9040 20.202507 62.23 3872.92 3838.40
    1.9080 20.160158 62.27 3877.56 3835.03
    1.9120 20.117987 62.01 3844.96 3832.27
    1.9160 20.075989 61.82 3822.24 3829.96
    1.9200 20.034170 62.06 3851.28 3828.00
    1.9240 19.992521 62.01 3845.72 3826.32
    1.9280 19.951048 61.95 3838.20 3824.86
    1.9320 19.909744 61.85 3825.44 3823.57
    1.9360 19.868612 61.73 3810.85 3822.44
    1.9400 19.827650 61.81 3820.08 3821.42
    1.9440 19.786856 61.99 3842.88 3820.50
    1.9480 19.746231 61.96 3839.44 3819.66
    1.9520 19.705770 61.68 3804.20 3818.89
    1.9560 19.665478 61.81 3820.80 3818.18
    1.9600 19.625347 61.55 3788.48 3817.51
    1.9640 19.585382 61.59 3793.32 3816.89
    1.9680 19.545576 61.59 3793.72 3816.30
    1.9720 19.505934 61.67 3803.00 3815.75
    1.9760 19.466454 61.61 3795.64 3815.21
    1.9800 19.427130 61.56 3789.44 3814.70
    1.9840 19.387968 61.37 3766.52 3814.21
    1.9880 19.348961 61.52 3784.56 3813.73
    1.9920 19.310112 61.48 3779.24 3813.27
    1.9960 19.271418 61.67 3802.68 3812.82
    2.0000 19.232880 61.43 3773.68 3812.37
    2.0040 19.194492 61.34 3763.20 3811.94
    2.0080 19.156261 61.55 3788.77 3811.51
    2.0120 19.118181 61.67 3803.48 3811.09
    2.0160 19.080252 61.39 3768.69 3810.67
    2.0200 19.042475 61.44 3774.40 3810.26
    2.0240 19.004845 61.44 3775.16 3809.85
    2.0280 18.967361 61.39 3768.84 3809.44
    2.0320 18.930029 61.39 3768.36 3809.03
    2.0360 18.892843 61.39 3768.96 3808.63
    2.0400 18.855803 61.43 3773.46 3808.22
    2.0440 18.818907 61.48 3780.32 3807.81
    2.0480 18.782152 61.53 3786.56 3807.41
    2.0520 18.745544 61.41 3771.64 3807.00
    2.0560 18.709080 61.15 3739.12 3806.60
    2.0600 18.672756 61.41 3771.32 3806.19
    2.0640 18.636572 61.25 3751.04 3804.28
    2.0680 18.600527 61.65 3801.32 3803.93
    2.0720 18.564623 61.15 3739.44 3803.56
    2.0760 18.528858 61.38 3767.60 3803.20
    2.0800 18.493231 61.48 3779.64 3802.83
    2.0840 18.457737 61.53 3786.38 3802.45
    2.0880 18.422382 61.33 3761.28 3802.07
    2.0920 18.387161 61.40 3769.46 3801.69
    2.0960 18.352076 61.10 3733.46 3801.30
    2.1000 18.317123 61.23 3749.62 3800.90
    2.1040 18.282303 61.31 3759.25 3817.28
    2.1080 18.247616 61.35 3763.83 3817.61
    2.1120 18.213060 61.25 3751.33 3817.98
    2.1160 18.178635 61.23 3749.29 3818.39
    2.1200 18.144339 61.30 3757.50 3818.87
    2.1240 18.110172 61.49 3780.42 3819.40
    2.1280 18.076134 61.62 3796.75 3819.99
    2.1320 18.042227 61.31 3759.12 3820.66
    2.1360 18.008444 61.32 3760.28 3821.41
    2.1400 17.974785 61.37 3766.29 3822.24
    2.1440 17.941254 61.26 3752.21 3823.18
    2.1480 17.907848 61.39 3769.21 3824.23
    2.1520 17.874565 61.37 3766.80 3825.39
    2.1560 17.841408 61.17 3741.84 3826.70
    2.1600 17.808371 61.35 3763.32 3828.16
    2.1640 17.775457 61.36 3764.92 3829.80
    2.1680 17.742666 61.25 3751.32 3831.64
    2.1720 17.709993 61.54 3786.76 3833.70
    2.1760 17.677443 61.45 3775.60 3836.02
    2.1800 17.645010 61.47 3778.44 3838.63
    2.1840 17.612698 61.38 3767.12 3841.58
    2.1880 17.580505 61.28 3755.52 3844.91
    2.1920 17.548428 61.63 3798.84 3848.70
    2.1960 17.516464 61.48 3779.27 3853.01
    2.2000 17.484621 61.57 3791.08 3857.94
    2.2040 17.452892 61.64 3799.28 3863.59
    2.2080 17.421280 61.76 3814.08 3870.11
    2.2120 17.389782 61.46 3777.80 3877.65
    2.2160 17.358395 61.98 3840.92 3886.44
    2.2200 17.327122 61.80 3819.00 3896.74
    2.2240 17.295963 61.92 3833.52 3908.90
    2.2280 17.264914 61.99 3842.76 3923.36
    2.2320 17.233976 62.26 3875.92 3940.70
    2.2360 17.203150 62.66 3925.76 3961.72
    2.2400 17.172434 62.92 3959.42 3987.48
    2.2440 17.141829 63.78 4067.36 4019.49
    2.2480 17.111332 64.62 4175.28 4060.12
    2.2520 17.080940 66.16 4376.76 4113.76
    2.2560 17.050659 68.71 4720.56 4190.47
    2.2600 17.020485 71.38 5094.69 4315.52
    2.2640 16.990419 75.17 5650.56 4549.30
    2.2680 16.960457 80.19 6431.12 5015.68
    2.2720 16.930601 85.86 7372.12 5917.22
    2.2760 16.900848 92.63 8580.92 7490.18
    2.2800 16.871202 100.63 10127.30 9862.17
    2.2840 16.841660 109.42 11972.20 12844.20
    2.2880 16.812220 119.94 14384.70 15759.00
    2.2920 16.782885 129.46 16758.50 17450.10
    2.2960 16.753649 131.51 17295.70 16945.70
    2.3000 16.724516 119.19 14205.80 14562.60
    2.3040 16.695486 98.34 9670.20 11499.00
    2.3080 16.666552 81.08 6574.00 8729.58
    2.3120 16.637722 71.83 5159.40 6704.36
    2.3160 16.608992 67.79 4595.96 5449.01
    2.3200 16.580359 65.65 4310.04 4764.89
    2.3240 16.551825 64.38 4145.19 4418.92
    2.3280 16.523390 63.67 4054.20 4242.10
    2.3320 16.495052 63.16 3989.24 4141.67
    2.3360 16.466810 62.84 3948.40 4075.71
    2.3400 16.438665 62.79 3942.04 4027.32
    2.3440 16.410616 62.24 3873.76 3989.64
    2.3480 16.382664 62.10 3856.24 3959.40
    2.3520 16.354807 61.62 3797.38 3934.69
    2.3560 16.327044 61.84 3824.56 3914.20
    2.3600 16.299374 61.73 3810.84 3897.02
    2.3640 16.271797 61.64 3799.68 3882.45
    2.3680 16.244316 61.38 3767.32 3869.97
    2.3720 16.216927 61.66 3801.40 3859.19
    2.3760 16.189631 61.40 3770.28 3849.80
    2.3800 16.162424 61.29 3756.52 3841.56
    2.3840 16.135309 61.19 3744.20 3834.26
    2.3880 16.108288 61.33 3761.12 3827.77
    2.3920 16.081354 61.11 3733.88 3821.96
    2.3960 16.054512 61.33 3761.67 3816.71
    2.4000 16.027758 61.14 3737.50 3811.97
    2.4040 16.001093 61.33 3761.88 3807.64
    2.4080 15.974517 61.18 3743.04 3803.68
    2.4120 15.948030 61.12 3736.00 3800.04
    2.4160 15.921629 60.81 3697.83 3796.68
    2.4200 15.895315 60.99 3719.67 3793.56
    2.4240 15.869089 60.88 3706.12 3790.65
    2.4280 15.842950 60.91 3710.33 3787.94
    2.4320 15.816896 61.29 3757.00 3785.39
    2.4360 15.790928 61.01 3722.38 3782.99
    2.4400 15.765045 60.89 3707.33 3780.72
    2.4440 15.739246 60.90 3708.46 3778.58
    2.4480 15.713534 60.94 3713.38 3776.54
    2.4520 15.687904 60.93 3712.38 3774.59
    2.4560 15.662356 61.11 3734.08 3772.74
    2.4600 15.636893 60.95 3714.92 3770.96
    2.4640 15.611513 60.88 3706.84 3769.25
    2.4680 15.586216 60.89 3707.76 3767.61
    2.4720 15.560999 60.94 3714.04 3766.02
    2.4760 15.535863 60.75 3690.32 3764.49
    2.4800 15.510809 60.82 3699.28 3763.01
    2.4840 15.485837 60.88 3705.96 3761.57
    2.4880 15.460943 61.08 3730.25 3744.36
    2.4920 15.436130 60.70 3684.60 3743.63
    2.4960 15.411397 60.64 3676.83 3742.89
    2.5000 15.386743 60.69 3683.79 3742.15
    2.5040 15.362166 60.69 3682.92 3741.41
    2.5080 15.337670 60.74 3689.92 3740.67
    2.5120 15.313250 60.63 3675.96 3739.92
    2.5160 15.288908 60.86 3703.62 3739.18
    2.5200 15.264645 60.82 3699.17 3738.43
    2.5240 15.240458 60.84 3701.29 3737.67
    2.5280 15.216347 60.70 3684.67 3736.92
    2.5320 15.192311 60.92 3711.83 3736.16
    2.5360 15.168354 60.67 3681.15 3735.40
    2.5400 15.144470 60.81 3697.58 3734.64
    2.5440 15.120663 60.59 3671.46 3734.35
    2.5480 15.096928 60.59 3671.71 3733.61
    2.5520 15.073270 60.51 3661.00 3732.87
    2.5560 15.049685 60.80 3696.25 3732.12
    2.5600 15.026175 60.76 3691.27 3731.38
    2.5640 15.002736 60.64 3677.44 3730.64
    2.5680 14.979370 60.79 3695.63 3729.90
    2.5720 14.956078 60.61 3673.08 3729.15
    2.5760 14.932858 60.72 3686.92 3728.41
    2.5800 14.909712 60.28 3634.12 3727.67
    2.5840 14.886634 60.68 3681.76 3726.94
    2.5880 14.863629 60.98 3718.76 3726.20
    2.5920 14.840696 60.73 3688.24 3725.47
    2.5960 14.817833 60.57 3668.72 3724.74
    2.6000 14.795041 60.64 3677.76 3724.02
    2.6040 14.772317 60.87 3704.64 3723.30
    2.6080 14.749663 60.59 3671.52 3722.58
    2.6120 14.727080 60.54 3664.69 3721.88
    2.6160 14.704567 60.60 3672.28 3721.18
    2.6200 14.682121 60.61 3673.31 3720.50
    2.6240 14.659743 60.85 3702.44 3719.83
    2.6280 14.637433 60.69 3682.68 3719.18
    2.6320 14.615192 60.56 3667.72 3718.54
    2.6360 14.593019 60.50 3660.63 3717.93
    2.6400 14.570911 60.72 3686.96 3717.35
    2.6440 14.548872 60.56 3667.16 3716.80
    2.6480 14.526899 60.60 3672.92 3716.30
    2.6520 14.504992 60.56 3668.08 3715.85
    2.6560 14.483150 60.64 3677.24 3715.48
    2.6600 14.461374 60.58 3670.12 3715.19
    2.6640 14.439665 60.80 3696.44 3715.03
    2.6680 14.418020 60.56 3667.12 3715.02
    2.6720 14.396441 60.55 3666.42 3715.22
    2.6760 14.374925 60.49 3658.62 3715.73
    2.6800 14.353474 60.30 3636.50 3716.70
    2.6840 14.332087 60.74 3689.38 3718.55
    2.6880 14.310763 60.69 3683.83 3722.32
    2.6920 14.289503 60.72 3687.42 3730.53
    2.6960 14.268305 60.71 3686.08 3748.16
    2.7000 14.247170 60.69 3682.67 3782.27
    2.7040 14.226100 60.79 3695.24 3838.36
    2.7080 14.205091 60.58 3670.08 3913.33
    2.7120 14.184143 60.95 3714.42 3987.80
    2.7160 14.163257 60.89 3707.83 4024.18
    2.7200 14.142432 60.98 3718.33 3994.98
    2.7240 14.121669 61.03 3724.96 3921.74
    2.7280 14.100966 60.70 3684.33 3843.49
    2.7320 14.080325 60.79 3695.38 3782.46
    2.7360 14.059744 60.62 3674.58 3743.68
    2.7400 14.039223 60.55 3666.04 3722.43
    2.7440 14.018761 60.48 3658.36 3711.53
    2.7480 13.998360 60.50 3659.92 3715.09
    2.7520 13.978016 60.31 3637.88 3711.85
    2.7560 13.957733 60.42 3651.08 3709.62
    2.7600 13.937509 60.71 3685.96 3707.94
    2.7640 13.917343 60.49 3658.60 3706.62
    2.7680 13.897235 60.32 3638.44 3705.58
    2.7720 13.877185 60.41 3648.96 3704.75
    2.7760 13.857193 60.36 3643.38 3704.12
    2.7800 13.837257 60.40 3647.92 3703.65
    2.7840 13.817382 60.35 3642.33 3703.33
    2.7880 13.797560 60.30 3636.08 3703.16
    2.7920 13.777798 60.52 3662.33 3703.14
    2.7960 13.758090 60.44 3653.17 3703.28
    2.8000 13.738441 60.44 3653.38 3703.57
    2.8040 13.718846 60.57 3668.88 3704.05
    2.8080 13.699306 60.42 3650.42 3704.72
    2.8120 13.679824 60.30 3636.62 3705.61
    2.8160 13.660397 60.62 3674.71 3706.76
    2.8200 13.641024 60.40 3647.83 3708.20
    2.8240 13.621707 60.38 3645.71 3709.98
    2.8280 13.602443 60.23 3628.12 3712.16
    2.8320 13.583235 60.55 3666.75 3714.83
    2.8360 13.564080 60.55 3666.64 3718.07
    2.8400 13.544980 60.70 3684.40 3722.02
    2.8440 13.525932 60.40 3647.92 3726.84
    2.8480 13.506939 60.56 3667.50 3732.75
    2.8520 13.488000 60.52 3662.20 3740.02
    2.8560 13.469113 60.83 3700.44 3749.04
    2.8600 13.450280 60.65 3678.48 3760.35
    2.8640 13.431497 60.73 3688.16 3774.68
    2.8680 13.412768 61.08 3731.24 3793.09
    2.8720 13.394092 61.28 3755.62 3817.23
    2.8760 13.375467 61.84 3824.20 3849.94
    2.8800 13.356893 62.93 3960.04 3897.49
    2.8840 13.338371 64.69 4185.32 3976.39
    2.8880 13.319901 66.63 4439.27 4129.22
    2.8920 13.301483 70.26 4936.64 4446.78
    2.8960 13.283115 74.30 5520.76 5072.18
    2.9000 13.264796 79.69 6350.36 6130.38
    2.9040 13.246529 86.29 7445.28 7576.35
    2.9080 13.228312 92.84 8620.00 9005.38
    2.9120 13.210146 98.07 9617.12 9592.98
    2.9160 13.192029 95.50 9119.80 8843.12
    2.9200 13.173961 85.26 7268.48 7369.89
    2.9240 13.155943 74.08 5488.48 5959.74
    2.9280 13.137975 66.99 4488.20 4959.73
    2.9320 13.120055 63.85 4076.36 4381.77
    2.9360 13.102183 62.38 3891.54 4091.01
    2.9400 13.084361 61.52 3784.76 3950.06
    2.9440 13.066587 61.47 3779.16 3875.15
    2.9480 13.048862 61.52 3784.36 3828.36
    2.9520 13.031186 61.43 3773.24 3795.22
    2.9560 13.013556 60.90 3709.28 3770.16
    2.9600 12.995974 60.89 3707.88 3750.55
    2.9640 12.978439 61.33 3761.16 3734.87
    2.9680 12.960952 61.05 3727.36 3722.09
    2.9720 12.943512 61.08 3731.12 3711.51
    2.9760 12.926118 61.06 3728.24 3704.21
    2.9800 12.908772 61.22 3748.04 3696.73
    2.9840 12.891472 61.24 3749.76 3690.30
    2.9880 12.874218 60.83 3700.60 3684.72
    2.9920 12.857010 60.71 3685.76 3679.83
    2.9960 12.839849 60.42 3650.48 3675.51
    3.0000 12.822733 60.16 3619.44 3671.67
    3.0040 12.805662 60.16 3619.28 3668.22
    3.0080 12.788638 60.41 3649.42 3665.11
    3.0120 12.771658 60.30 3636.44 3662.28
    3.0160 12.754723 60.35 3642.73 3659.71
    3.0200 12.737834 60.34 3640.96 3657.37
    3.0240 12.720988 60.06 3607.52 3655.22
    3.0280 12.704187 60.24 3628.48 3653.24
    3.0320 12.687431 59.94 3592.48 3651.43
    3.0360 12.670719 60.02 3602.28 3649.78
    3.0400 12.654052 60.15 3618.23 3648.26
    3.0440 12.637427 60.17 3620.64 3646.89
    3.0480 12.620846 60.10 3611.72 3645.67
    3.0520 12.604309 60.33 3639.76 3644.59
    3.0560 12.587815 60.06 3607.16 3643.67
    3.0600 12.571365 60.05 3605.72 3642.92
    3.0640 12.554957 60.05 3605.44 3642.37
    3.0680 12.538591 60.21 3625.76 3642.05
    3.0720 12.522269 59.74 3568.68 3642.00
    3.0760 12.505990 60.17 3619.84 3632.91
    3.0800 12.489753 60.11 3612.76 3634.08
    3.0840 12.473556 59.96 3595.62 3635.78
    3.0880 12.457402 60.18 3621.64 3638.23
    3.0920 12.441292 59.96 3594.62 3641.72
    3.0960 12.425220 60.08 3609.38 3646.81
    3.1000 12.409193 60.31 3637.62 3654.66
    3.1040 12.393205 60.50 3659.67 3668.44
    3.1080 12.377259 60.88 3706.17 3696.49
    3.1120 12.361353 61.18 3742.67 3756.68
    3.1160 12.345490 61.35 3763.38 3875.13
    3.1200 12.329666 62.17 3864.79 4068.91
    3.1240 12.313883 62.79 3942.38 4311.27
    3.1280 12.298140 63.56 4039.92 4490.41
    3.1320 12.282437 63.38 4017.58 4454.28
    3.1360 12.266775 62.77 3939.80 4237.92
    3.1400 12.251151 61.52 3784.71 4000.77
    3.1440 12.235569 60.76 3691.54 3826.89
    3.1480 12.220026 60.49 3658.96 3726.15
    3.1520 12.204522 60.30 3635.56 3675.92
    3.1560 12.189058 60.08 3609.44 3651.53
    3.1600 12.173633 59.97 3596.76 3638.21
    3.1640 12.158246 60.10 3611.56 3629.55
    3.1680 12.142899 59.99 3599.04 3623.20
    3.1720 12.127590 60.16 3618.76 3618.25
    3.1760 12.112320 59.91 3589.20 3614.25
    3.1800 12.097089 59.97 3596.28 3610.92
    3.1840 12.081895 59.64 3556.60 3608.08
    3.1880 12.066740 59.83 3580.00 3605.61
    3.1920 12.051622 59.99 3598.60 3603.43
    3.1960 12.036543 60.00 3599.69 3601.46
    3.2000 12.021501 59.99 3598.92 3599.66
    3.2040 12.006496 59.91 3589.28 3598.01
    3.2080 11.991530 59.82 3578.48 3596.46
    3.2120 11.976601 59.84 3581.36 3595.00
    3.2160 11.961708 59.80 3576.32 3593.62
    3.2200 11.946853 60.18 3621.78 3592.30
    3.2240 11.932034 59.95 3594.40 3591.04
    3.2280 11.917253 59.68 3561.20 3589.81
    3.2320 11.902507 59.84 3581.08 3588.63
    3.2360 11.887799 60.04 3604.40 3587.47
    3.2400 11.873126 59.84 3580.42 3586.35
    3.2440 11.858491 59.85 3581.84 3585.24
    3.2480 11.843890 59.93 3591.80 3584.16
    3.2520 11.829326 59.68 3561.76 3583.10
    3.2560 11.814797 59.94 3593.19 3582.05
    3.2600 11.800304 59.82 3578.85 3581.02
    3.2640 11.785848 59.74 3569.15 3580.00
    3.2680 11.771425 59.65 3557.62 3578.99
    3.2720 11.757039 59.76 3571.15 3577.99
    3.2760 11.742687 59.83 3579.96 3577.00
    3.2800 11.728372 59.78 3573.35 3576.02
    3.2840 11.714089 59.77 3571.88 3573.48
    3.2880 11.699842 59.91 3589.73 3572.59
    3.2920 11.685631 59.70 3563.85 3571.70
    3.2960 11.671453 59.93 3591.85 3570.81
    3.3000 11.657310 59.53 3543.88 3569.92
    3.3040 11.643201 59.54 3544.85 3569.03
    3.3080 11.629125 59.70 3563.73 3568.14
    3.3120 11.615085 59.64 3557.38 3567.25
    3.3160 11.601078 59.61 3553.12 3566.37
    3.3200 11.587104 59.63 3555.23 3565.48
    3.3240 11.573165 59.73 3567.74 3564.60
    3.3280 11.559258 59.67 3560.65 3563.71
    3.3320 11.545385 59.63 3556.08 3562.82
    3.3360 11.531547 59.81 3576.73 3561.94
    3.3400 11.517740 59.76 3570.81 3561.06
    3.3440 11.503966 59.52 3542.92 3560.17
    3.3480 11.490226 59.57 3548.73 3559.29
    3.3520 11.476519 59.45 3534.41 3558.41
    3.3560 11.462844 59.92 3590.96 3557.53
    3.3600 11.449202 59.72 3566.35 3556.65
    3.3640 11.435592 59.64 3556.50 3555.77
    3.3680 11.422014 59.62 3554.85 3554.89
    3.3720 11.408469 59.83 3580.15 3554.01
    3.3760 11.394956 59.66 3558.96 3553.13
    3.3800 11.381474 59.55 3546.54 3552.25
    3.3840 11.368025 59.55 3546.54 3551.38
    3.3880 11.354607 59.84 3580.68 3550.50
    3.3920 11.341221 59.70 3564.24 3549.62
    3.3960 11.327867 59.75 3570.64 3548.75
    3.4000 11.314543 59.62 3554.16 3547.87
    3.4040 11.301251 59.59 3551.52 3547.00
    3.4080 11.287992 59.80 3576.48 3546.13
    3.4120 11.274762 59.68 3562.24 3545.26
    3.4160 11.261564 59.63 3556.32 3544.39
    3.4200 11.248396 59.55 3546.64 3543.51
    3.4240 11.235259 59.46 3535.24 3542.64
    3.4280 11.222154 59.51 3541.12 3541.78
    3.4320 11.209078 59.74 3569.36 3540.91
    3.4360 11.196033 59.69 3563.20 3540.04
    3.4400 11.183018 59.37 3524.44 3539.17
    3.4440 11.170033 59.57 3548.28 3538.31
    3.4480 11.157079 59.53 3543.56 3537.44
    3.4520 11.144156 59.59 3551.40 3536.58
    3.4560 11.131260 59.83 3579.73 3535.71
    3.4600 11.118396 60.01 3601.04 3534.85
    3.4640 11.105561 59.34 3521.23 3533.99
    3.4680 11.092755 59.74 3568.73 3533.13
    3.4720 11.079980 59.68 3562.12 3532.27
    3.4760 11.067233 59.62 3554.00 3531.41
    3.4800 11.054517 59.47 3536.85 3530.55
    3.4840 11.041828 59.60 3552.00 3529.69
    3.4880 11.029170 59.68 3562.24 3528.84
    3.4920 11.016540 59.59 3550.85 3527.98
    3.4960 11.003939 59.52 3542.80 3527.13
    3.5000 10.991367 59.75 3569.92 3526.27
    3.5040 10.978824 59.71 3564.92 3525.42
    3.5080 10.966310 59.49 3538.92 3524.57
    3.5120 10.953823 59.40 3527.76 3523.72
    3.5160 10.941365 59.79 3574.48 3522.86
    3.5200 10.928936 59.51 3541.00 3522.02
    3.5240 10.916534 59.51 3542.04 3521.17
    3.5280 10.904161 59.72 3565.92 3520.32
    3.5320 10.891816 59.45 3534.72 3519.47
    3.5360 10.879499 59.39 3526.63 3518.63
    3.5400 10.867210 59.30 3516.24 3517.78
    3.5440 10.854949 59.38 3526.16 3516.94
    3.5480 10.842714 59.37 3524.56 3516.10
    3.5520 10.830508 59.37 3524.92 3515.25
    3.5560 10.818329 59.56 3547.56 3514.41
    3.5600 10.806177 59.58 3550.18 3513.57
    3.5640 10.794053 59.52 3542.35 3512.73
    3.5680 10.781956 59.53 3544.14 3511.90
    3.5720 10.769886 59.71 3565.58 3511.06
    3.5760 10.757843 59.69 3562.50 3510.22
    3.5800 10.745828 59.45 3534.42 3509.39
    3.5840 10.733838 59.59 3551.19 3508.56
    3.5880 10.721875 59.70 3564.58 3523.06
    3.5920 10.709940 59.46 3535.19 3523.31
    3.5960 10.698030 59.57 3548.31 3523.68
    3.6000 10.686149 59.76 3571.50 3524.19
    3.6040 10.674292 59.86 3583.62 3524.86
    3.6080 10.662460 59.41 3529.15 3525.72
    3.6120 10.650658 59.55 3546.78 3526.79
    3.6160 10.638880 59.81 3576.81 3528.12
    3.6200 10.627128 59.68 3561.85 3531.43
    3.6240 10.615401 59.91 3589.62 3533.55
    3.6280 10.603702 59.92 3590.23 3536.12
    3.6320 10.592029 59.93 3591.42 3539.24
    3.6360 10.580379 60.14 3617.00 3543.02
    3.6400 10.568755 60.34 3641.15 3547.64
    3.6440 10.557158 60.38 3645.38 3553.31
    3.6480 10.545588 60.42 3650.15 3560.30
    3.6520 10.534041 60.30 3635.88 3569.02
    3.6560 10.522519 60.26 3631.65 3579.99
    3.6600 10.511023 60.11 3612.88 3593.99
    3.6640 10.499552 60.31 3637.65 3612.16
    3.6680 10.488106 60.43 3651.33 3636.17
    3.6720 10.476686 60.89 3707.76 3668.69
    3.6760 10.465289 61.29 3756.64 3714.04
    3.6800 10.453918 62.30 3881.48 3779.77
    3.6840 10.442572 64.43 4151.76 3881.67
    3.6880 10.431249 67.31 4530.28 4062.42
    3.6920 10.419951 71.39 5096.28 4444.33
    3.6960 10.408677 77.09 5943.24 5287.77
    3.7000 10.397429 83.48 6968.88 6869.28
    3.7040 10.386205 89.97 8094.23 8862.94
    3.7080 10.375005 92.46 8549.08 9290.34
    3.7120 10.363830 88.18 7775.08 7515.75
    3.7160 10.352676 78.62 6180.64 5728.71
    3.7200 10.341549 69.82 4874.92 4709.30
    3.7240 10.330444 65.15 4245.04 4290.52
    3.7280 10.319365 63.14 3987.08 4211.49
    3.7320 10.308308 62.15 3862.80 4304.57
    3.7360 10.297275 61.51 3783.24 4336.58
    3.7400 10.286265 61.17 3742.31 4126.22
    3.7440 10.275280 60.78 3694.15 3885.59
    3.7480 10.264318 60.37 3644.38 3732.71
    3.7520 10.253378 60.11 3613.08 3652.25
    3.7560 10.242463 59.70 3564.04 3609.06
    3.7600 10.231570 59.94 3592.85 3582.08
    3.7640 10.220701 59.69 3563.00 3562.91
    3.7680 10.209856 59.58 3549.69 3548.37
    3.7720 10.199033 59.60 3552.23 3536.92
    3.7760 10.188232 59.37 3525.04 3527.65
    3.7800 10.177455 59.63 3555.60 3519.98
    3.7840 10.166701 59.65 3558.28 3513.52
    3.7880 10.155968 59.39 3526.64 3508.00
    3.7920 10.145260 59.65 3557.88 3503.20
    3.7960 10.134574 59.53 3543.28 3499.00
    3.8000 10.123910 59.40 3528.20 3495.27
    3.8040 10.113268 59.28 3514.20 3491.92
    3.8080 10.102648 59.26 3511.76 3488.91
    3.8120 10.092052 59.29 3515.12 3486.16
    3.8160 10.081477 59.33 3519.48 3483.64
    3.8200 10.070924 59.43 3531.84 3481.32
    3.8240 10.060393 59.29 3515.32 3479.17
    3.8280 10.049885 59.29 3515.60 3462.51
    3.8320 10.039398 59.13 3496.32 3461.54
    3.8360 10.028934 59.29 3515.15 3460.60
    3.8400 10.018491 59.51 3541.62 3459.68
    3.8440 10.008069 59.26 3511.56 3458.78
    3.8480 9.997669 59.46 3536.04 3457.89
    3.8520 9.987291 59.43 3531.62 3457.02
    3.8560 9.976936 59.32 3519.12 3454.62
    3.8600 9.966601 59.10 3492.96 3453.87
    3.8640 9.956287 59.42 3530.69 3453.13
    3.8680 9.945995 59.44 3533.19 3452.38
    3.8720 9.935724 59.15 3498.44 3451.64
    3.8760 9.925475 59.28 3514.69 3450.89
    3.8800 9.915245 59.18 3501.73 3450.15
    3.8840 9.905039 59.32 3518.54 3449.41
    3.8880 9.894852 59.26 3511.59 3448.67
    3.8920 9.884686 59.24 3509.96 3447.94
    3.8960 9.874542 59.16 3499.42 3447.20
    3.9000 9.864417 59.17 3501.35 3446.47
    3.9040 9.854315 59.09 3491.62 3445.73
    3.9080 9.844233 59.31 3517.15 3445.00
    3.9120 9.834171 59.17 3501.33 3444.27
    3.9160 9.824130 59.21 3505.81 3443.54
    3.9200 9.814109 59.01 3481.73 3442.82
    3.9240 9.804108 59.35 3522.69 3442.09
    3.9280 9.794129 59.28 3514.04 3441.37
    3.9320 9.784169 59.22 3507.35 3440.64
    3.9360 9.774229 59.04 3485.70 3439.92
    3.9400 9.764311 58.98 3479.15 3439.20
    3.9440 9.754412 59.05 3486.77 3438.49
    3.9480 9.744533 59.15 3498.46 3437.77
    3.9520 9.734674 59.12 3495.65 3437.05
    3.9560 9.724834 59.17 3500.50 3436.34
    3.9600 9.715015 59.02 3483.23 3435.63
    3.9640 9.705215 58.92 3471.81 3434.92
    3.9680 9.695436 59.02 3482.96 3434.21
    3.9720 9.685678 58.94 3474.48 3433.50
    3.9760 9.675937 58.86 3465.04 3432.79
    3.9800 9.666216 59.29 3515.04 3432.09
    3.9840 9.656515 59.03 3484.31 3431.39
    3.9880 9.646832 59.08 3490.54 3430.68
    3.9920 9.637170 59.07 3489.08 3429.98
    3.9960 9.627527 59.09 3492.08 3429.28
    4.0000 9.617905 58.96 3476.42 3428.59
    4.0040 9.608299 59.02 3482.92 3427.89
    4.0080 9.598715 59.05 3487.11 3427.20
    4.0120 9.589148 59.07 3489.77 3426.50
    4.0160 9.579602 59.14 3497.19 3425.81
    4.0200 9.570074 59.10 3493.08 3425.12
    4.0240 9.560564 58.96 3476.62 3424.44
    4.0280 9.551074 59.00 3481.31 3423.75
    4.0320 9.541602 58.86 3464.62 3423.06
    4.0360 9.532151 59.01 3481.65 3422.38
    4.0400 9.522717 58.98 3478.33 3421.70
    4.0440 9.513301 59.07 3489.15 3421.02
    4.0480 9.503904 59.00 3480.92 3420.34
    4.0520 9.494527 59.15 3498.81 3419.66
    4.0560 9.485167 58.94 3474.35 3418.99
    4.0600 9.475825 58.88 3466.73 3418.31
    4.0640 9.466503 58.83 3461.19 3417.64
    4.0680 9.457199 58.97 3477.00 3416.97
    4.0720 9.447912 58.65 3439.58 3416.30
    4.0760 9.438644 58.96 3476.73 3415.63
    4.0800 9.429396 58.89 3467.88 3414.97
    4.0840 9.420163 59.15 3498.44 3414.30
    4.0880 9.410951 58.77 3454.04 3413.64
    4.0920 9.401754 59.02 3483.88 3412.98
    4.0960 9.392577 58.82 3459.52 3412.32
    4.1000 9.383418 59.06 3488.32 3411.66
    4.1040 9.374276 58.90 3469.44 3411.00
    4.1080 9.365152 58.97 3477.84 3410.35
    4.1120 9.356047 59.01 3482.28 3409.69
    4.1160 9.346957 58.96 3476.48 3409.04
    4.1200 9.337887 59.02 3483.08 3408.39
    4.1240 9.328834 58.91 3470.00 3407.74
    4.1280 9.319798 59.04 3486.00 3407.10
    4.1320 9.310780 59.04 3485.56 3406.45
    4.1360 9.301779 58.68 3443.19 3405.81
    4.1400 9.292795 58.70 3445.64 3405.16
    4.1440 9.283830 58.84 3462.04 3404.52
    4.1480 9.274881 58.93 3472.64 3403.89
    4.1520 9.265949 58.92 3471.92 3403.25
    4.1560 9.257034 58.82 3459.35 3402.61
    4.1600 9.248138 58.88 3466.31 3401.98
    4.1640 9.239258 58.77 3453.42 3401.34
    4.1680 9.230394 58.65 3440.04 3400.71
    4.1720 9.221549 59.08 3490.69 3400.08
    4.1760 9.212720 58.58 3431.42 3399.46
    4.1800 9.203908 59.02 3483.00 3398.83
    4.1840 9.195113 58.73 3449.62 3398.21
    4.1880 9.186335 58.59 3432.92 3397.58
    4.1920 9.177572 58.84 3461.96 3396.96
    4.1960 9.168827 58.86 3464.89 3396.34
    4.2000 9.160100 58.68 3443.89 3395.73
    4.2040 9.151388 58.91 3470.88 3395.11
    4.2080 9.142692 58.77 3453.42 3394.49
    4.2120 9.134014 58.66 3441.31 3393.88
    4.2160 9.125352 58.98 3479.08 3393.27
    4.2200 9.116707 58.75 3451.68 3392.66
    4.2240 9.108076 58.69 3444.35 3392.05
    4.2280 9.099463 58.55 3427.65 3391.45
    4.2320 9.090867 58.73 3449.27 3390.84
    4.2360 9.082287 58.90 3469.08 3390.24
    4.2400 9.073723 58.66 3440.48 3389.64
    4.2440 9.065174 58.80 3457.04 3389.04
    4.2480 9.056642 58.96 3476.85 3388.44
    4.2520 9.048126 58.69 3444.65 3387.84
    4.2560 9.039626 58.99 3479.89 3387.25
    4.2600 9.031141 58.87 3465.71 3386.65
    4.2640 9.022674 58.72 3448.11 3386.06
    4.2680 9.014221 58.67 3442.19 3385.47
    4.2720 9.005786 58.68 3443.43 3384.88
    4.2760 8.997365 58.59 3432.44 3384.30
    4.2800 8.988959 58.83 3461.48 3383.71
    4.2840 8.980571 58.78 3455.11 3383.13
    4.2880 8.972198 58.68 3443.70 3382.55
    4.2920 8.963840 58.71 3446.89 3381.97
    4.2960 8.955497 58.97 3477.48 3381.39
    4.3000 8.947170 58.63 3437.00 3380.81
    4.3040 8.938859 58.83 3460.74 3380.24
    4.3080 8.930563 58.70 3446.00 3379.67
    4.3120 8.922283 58.74 3449.93 3379.09
    4.3160 8.914018 58.87 3466.22 3378.52
    4.3200 8.905767 58.83 3460.96 3377.96
    4.3240 8.897533 58.91 3470.39 3377.39
    4.3280 8.889314 58.64 3439.22 3376.83
    4.3320 8.881110 58.75 3451.41 3376.26
    4.3360 8.872921 58.80 3456.89 3375.70
    4.3400 8.864746 58.89 3467.68 3375.14
    4.3440 8.856588 58.82 3459.59 3374.58
    4.3480 8.848444 58.73 3449.74 3374.03
    4.3520 8.840315 58.71 3446.96 3373.47
    4.3560 8.832202 59.07 3489.63 3372.92
    4.3600 8.824102 59.07 3488.89 3372.37
    4.3640 8.816018 58.86 3464.74 3371.82
    4.3680 8.807948 58.90 3468.96 3371.27
    4.3720 8.799894 58.73 3449.59 3370.72
    4.3760 8.791855 58.60 3433.48 3370.18
    4.3800 8.783829 58.53 3425.70 3371.50
    4.3840 8.775819 58.68 3443.78 3371.08
    4.3880 8.767823 58.79 3456.81 3370.99
    4.3920 8.759841 58.75 3451.00 3370.62
    4.3960 8.751875 58.72 3447.85 3370.27
    4.4000 8.743922 58.83 3460.77 3369.95
    4.4040 8.735985 58.89 3468.19 3369.65
    4.4080 8.728061 58.72 3448.31 3369.38
    4.4120 8.720151 59.05 3486.69 3369.14
    4.4160 8.712256 58.73 3448.69 3368.95
    4.4200 8.704376 58.85 3463.35 3368.80
    4.4240 8.696510 58.85 3463.73 3368.71
    4.4280 8.688659 58.83 3460.58 3368.68
    4.4320 8.680820 59.12 3495.65 3368.74
    4.4360 8.672997 58.69 3445.04 3368.89
    4.4400 8.665187 58.76 3452.88 3369.17
    4.4440 8.657393 58.94 3474.35 3369.60
    4.4480 8.649610 58.81 3458.73 3370.21
    4.4520 8.641842 59.02 3483.38 3439.64
    4.4560 8.634089 59.19 3503.15 3445.05
    4.4600 8.626348 59.06 3488.26 3451.28
    4.4640 8.618623 59.03 3484.11 3458.55
    4.4680 8.610911 59.28 3514.37 3467.14
    4.4720 8.603212 59.34 3521.26 3477.47
    4.4760 8.595530 59.30 3517.04 3490.18
    4.4800 8.587858 59.43 3531.78 3506.36
    4.4840 8.580201 59.57 3548.63 3528.18
    4.4880 8.572558 59.99 3598.42 3560.99
    4.4920 8.564928 60.18 3621.22 3618.02
    4.4960 8.557312 60.82 3698.92 3724.20
    4.5000 8.549709 61.84 3824.69 3906.02
    4.5040 8.542120 62.91 3957.74 4145.28
    4.5080 8.534545 63.97 4092.65 4281.32
    4.5120 8.526982 64.52 4162.31 4187.85
    4.5160 8.519434 64.94 4216.81 4030.46
    4.5200 8.511898 64.58 4170.77 3900.29
    4.5240 8.504376 63.87 4079.96 3823.69
    4.5280 8.496868 63.59 4043.85 3801.89
    4.5320 8.489371 63.33 4010.88 3818.95
    4.5360 8.481890 63.03 3972.64 3863.45
    4.5400 8.474421 63.11 3982.62 3931.61
    4.5440 8.466965 62.89 3954.65 4025.64
    4.5480 8.459522 63.42 4021.54 4152.74
    4.5520 8.452091 64.63 4177.12 4325.76
    4.5560 8.444674 66.37 4404.50 4566.54
    4.5600 8.437271 69.62 4846.41 4915.93
    4.5640 8.429880 74.87 5606.00 5467.30
    4.5680 8.422503 84.37 7119.00 6462.59
    4.5720 8.415138 99.35 9869.44 8462.76
    4.5760 8.407785 119.48 14274.60 12388.40
    4.5800 8.400447 142.01 20165.30 18951.00
    4.5840 8.393120 163.43 26708.90 26820.80
    4.5880 8.385807 174.06 30295.40 29693.80
    4.5920 8.378506 164.05 26914.00 23874.50
    4.5960 8.371218 136.98 18763.20 16079.80
    4.6000 8.363943 107.60 11577.50 10560.10
    4.6040 8.356680 86.91 7553.96 7501.42
    4.6080 8.349430 75.58 5712.59 5983.67
    4.6120 8.342192 69.66 4851.96 5203.56
    4.6160 8.334967 66.38 4406.04 4745.13
    4.6200 8.327755 64.43 4150.79 4441.32
    4.6240 8.320554 63.16 3989.04 4225.96
    4.6280 8.313368 62.16 3863.37 4067.32
    4.6320 8.306192 61.38 3767.07 3947.16
    4.6360 8.299029 60.87 3705.76 3854.06
    4.6400 8.291879 60.40 3648.52 3778.78
    4.6440 8.284740 60.13 3615.33 3719.76
    4.6480 8.277615 59.84 3581.15 3671.32
    4.6520 8.270501 59.87 3584.41 3631.57
    4.6560 8.263399 59.70 3564.19 3598.33
    4.6600 8.256311 59.47 3536.48 3570.27
    4.6640 8.249234 59.44 3532.78 3546.36
    4.6680 8.242168 59.19 3503.54 3525.79
    4.6720 8.235116 59.04 3486.19 3507.97
    4.6760 8.228075 58.85 3463.04 3492.42
    4.6800 8.221047 58.63 3437.04 3478.76
    4.6840 8.214030 58.74 3450.04 3466.70
    4.6880 8.207025 58.94 3473.92 3455.99
    4.6920 8.200033 58.84 3462.04 3446.42
    4.6960 8.193052 58.92 3471.38 3437.84
    4.7000 8.186083 58.58 3431.50 3430.11
    4.7040 8.179127 58.64 3438.67 3423.11
    4.7080 8.172181 58.58 3431.46 3416.76
    4.7120 8.165247 58.69 3444.88 3410.97
    4.7160 8.158326 58.37 3406.73 3405.67
    4.7200 8.151416 58.61 3434.73 3400.81
    4.7240 8.144517 58.53 3425.62 3329.32
    4.7280 8.137631 58.51 3423.73 3328.93
    4.7320 8.130756 58.52 3425.04 3328.54
    4.7360 8.123893 58.55 3428.15 3328.16
    4.7400 8.117042 58.29 3397.89 3327.77
    4.7440 8.110202 58.43 3414.44 3327.39
    4.7480 8.103373 58.21 3388.74 3327.02
    4.7520 8.096556 58.36 3406.11 3326.64
    4.7560 8.089749 58.24 3391.36 3326.28
    4.7600 8.082954 58.39 3409.19 3325.91
    4.7640 8.076173 58.15 3381.37 3325.56
    4.7680 8.069402 58.19 3385.96 3325.21
    4.7720 8.062641 58.33 3401.96 3324.87
    4.7760 8.055893 58.37 3406.54 3324.55
    4.7800 8.049154 58.41 3412.00 3324.56
    4.7840 8.042429 58.34 3403.08 3324.31
    4.7880 8.035714 58.40 3410.85 3324.13
    4.7920 8.029011 58.52 3425.04 3324.08
    4.7960 8.022318 58.34 3403.04 3324.32
    4.8000 8.015635 58.16 3382.38 3325.07
    4.8040 8.008966 58.35 3404.77 3326.52
    4.8080 8.002307 58.41 3411.92 3328.46
    4.8120 7.995660 58.23 3390.65 3329.73
    4.8160 7.989022 58.15 3381.62 3328.74
    4.8200 7.982396 58.14 3380.62 3326.22
    4.8240 7.975781 58.30 3399.35 3323.82
    4.8280 7.969176 58.14 3380.58 3322.11
    4.8320 7.962584 58.28 3396.41 3321.02
    4.8360 7.956002 58.24 3391.56 3320.32
    4.8400 7.949430 58.30 3399.41 3319.82
    4.8440 7.942871 58.24 3391.54 3319.42
    4.8480 7.936320 58.12 3378.18 3319.06
    4.8520 7.929781 58.44 3414.70 3318.75
    4.8560 7.923254 58.21 3388.07 3318.47
    4.8600 7.916736 58.09 3374.74 3318.22
    4.8640 7.910230 58.00 3364.41 3318.01
    4.8680 7.903734 58.11 3377.19 3317.82
    4.8720 7.897248 58.14 3380.50 3317.68
    4.8760 7.890774 58.40 3410.70 3317.59
    4.8800 7.884309 58.26 3393.81 3317.56
    4.8840 7.877857 58.42 3413.19 3317.60
    4.8880 7.871414 58.09 3374.96 3317.75
    4.8920 7.864981 58.06 3371.48 3318.04
    4.8960 7.858560 58.00 3364.52 3318.53
    4.9000 7.852148 57.93 3355.93 3319.30
    4.9040 7.845748 58.12 3378.48 3320.54
    4.9080 7.839357 57.99 3362.74 3322.65
    4.9120 7.832977 58.09 3374.00 3326.62
    4.9160 7.826609 57.88 3350.26 3334.46
    4.9200 7.820249 58.10 3375.93 3349.27
    4.9240 7.813900 58.17 3384.33 3373.70
    4.9280 7.807562 58.24 3391.33 3406.28
    4.9320 7.801233 57.98 3361.96 3434.43
    4.9360 7.794915 57.84 3345.32 3434.68
    4.9400 7.788607 58.07 3372.63 3406.42
    4.9440 7.782310 58.35 3404.85 3373.08
    4.9480 7.776022 58.22 3389.74 3347.70
    4.9520 7.769745 58.09 3374.67 3331.99
    4.9560 7.763478 58.27 3394.96 3323.35
    4.9600 7.757221 58.25 3393.59 3318.67
    4.9640 7.750974 58.59 3433.15 3315.86
    4.9680 7.744738 58.44 3414.78 3313.98
    4.9720 7.738511 58.54 3427.14 3312.56
    4.9760 7.732294 58.74 3450.96 3311.44
    4.9800 7.726087 58.63 3437.30 3310.51
    4.9840 7.719891 58.55 3428.44 3309.72
    4.9880 7.713704 58.52 3424.26 3309.04
    4.9920 7.707526 58.56 3429.22 3308.43
    4.9960 7.701360 58.38 3408.67 3307.88
    5.0000 7.695202 58.06 3370.93 3307.38
    5.0040 7.689054 58.09 3374.00 3306.91
    5.0080 7.682918 58.27 3395.50 3306.47
    5.0120 7.676790 58.16 3382.41 3306.06
    5.0160 7.670672 57.96 3359.71 3305.67
    5.0200 7.664564 57.95 3358.74 3305.29
    5.0240 7.658465 57.92 3354.59 3304.93
    5.0280 7.652377 57.93 3356.44 3304.58
    5.0320 7.646297 57.97 3360.59 3304.24
    5.0360 7.640228 57.67 3326.22 3303.90
    5.0400 7.634168 57.91 3353.82 3303.58
    5.0440 7.628118 58.11 3376.81 3303.26
    5.0480 7.622077 57.87 3349.19 3302.95
    5.0520 7.616046 57.87 3349.33 3302.65
    5.0560 7.610024 57.84 3345.26 3302.35
    5.0600 7.604013 58.01 3364.67 3302.05
    5.0640 7.598011 57.79 3339.70 3301.76
    5.0680 7.592018 57.91 3354.07 3301.48
    5.0720 7.586034 57.67 3325.78 3301.19
    5.0760 7.580060 57.73 3333.04 3300.91
    5.0800 7.574096 57.76 3336.59 3300.64
    5.0840 7.568141 57.74 3333.58 3300.36
    5.0880 7.562194 57.94 3356.70 3300.09
    5.0920 7.556258 57.98 3362.04 3299.53
    5.0960 7.550331 57.83 3344.31 3299.28
    5.1000 7.544413 57.75 3335.27 3299.03
    5.1040 7.538504 57.83 3344.85 3298.78
    5.1080 7.532605 57.83 3344.15 3298.54
    5.1120 7.526715 57.62 3320.62 3298.29
    5.1160 7.520833 57.65 3323.46 3298.05
    5.1200 7.514962 57.82 3343.54 3297.80
    5.1240 7.509099 57.78 3338.54 3297.56
    5.1280 7.503246 57.83 3344.19 3297.32
    5.1320 7.497402 57.82 3343.50 3297.09
    5.1360 7.491567 57.70 3328.81 3296.85
    5.1400 7.485740 57.86 3347.58 3296.62
    5.1440 7.479923 57.86 3347.62 3296.38
    5.1480 7.474115 57.92 3354.50 3296.15
    5.1520 7.468316 57.88 3349.74 3295.92
    5.1560 7.462526 57.76 3335.70 3295.69
    5.1600 7.456746 57.82 3343.00 3295.46
    5.1640 7.450974 57.66 3324.52 3295.24
    5.1680 7.445210 57.75 3334.86 3295.01
    5.1720 7.439456 57.86 3347.59 3294.79
    5.1760 7.433711 58.03 3367.89 3294.57
    5.1800 7.427975 57.81 3341.93 3294.35
    5.1840 7.422247 57.82 3343.37 3294.13
    5.1880 7.416528 57.60 3317.67 3293.91
    5.1920 7.410818 57.81 3341.63 3293.69
    5.1960 7.405117 57.91 3353.46 3293.48
    5.2000 7.399425 57.58 3315.07 3293.26
    5.2040 7.393741 57.71 3330.22 3293.05
    5.2080 7.388066 57.72 3331.41 3292.84
    5.2120 7.382400 57.51 3307.15 3292.63
    5.2160 7.376743 57.74 3334.30 3292.43
    5.2200 7.371094 57.70 3329.66 3292.22
    5.2240 7.365454 57.64 3322.74 3292.01
    5.2280 7.359822 57.49 3305.30 3291.81
    5.2320 7.354199 57.34 3288.07 3291.61
    5.2360 7.348585 57.75 3335.48 3291.41
    5.2400 7.342980 57.57 3314.57 3291.21
    5.2440 7.337382 57.66 3324.96 3291.01
    5.2480 7.331793 57.68 3326.96 3290.81
    5.2520 7.326214 57.52 3308.78 3290.62
    5.2560 7.320642 57.77 3337.64 3294.34
    5.2600 7.315079 57.73 3332.31 3294.33
    5.2640 7.309524 57.59 3316.43 3294.33
    5.2680 7.303978 57.78 3338.71 3294.35
    5.2720 7.298440 57.60 3317.93 3294.39
    5.2760 7.292911 57.62 3320.18 3294.44
    5.2800 7.287390 57.64 3322.82 3294.51
    5.2840 7.281877 57.65 3324.04 3294.61
    5.2880 7.276373 57.54 3310.61 3294.73
    5.2920 7.270877 57.64 3322.21 3294.88
    5.2960 7.265389 57.76 3336.21 3295.05
    5.3000 7.259910 57.56 3313.39 3295.27
    5.3040 7.254438 57.58 3315.64 3295.51
    5.3080 7.248976 57.75 3335.11 3295.81
    5.3120 7.243521 57.65 3323.86 3296.14
    5.3160 7.238075 57.75 3334.71 3296.54
    5.3200 7.232636 57.53 3309.89 3296.99
    5.3240 7.227206 57.68 3327.00 3297.51
    5.3280 7.221785 57.76 3336.07 3298.12
    5.3320 7.216371 57.43 3297.89 3298.81
    5.3360 7.210965 57.68 3327.36 3299.61
    5.3400 7.205567 57.66 3325.17 3300.54
    5.3440 7.200178 57.69 3328.32 3301.62
    5.3480 7.194797 57.53 3309.25 3302.86
    5.3520 7.189423 57.47 3302.38 3304.32
    5.3560 7.184058 57.91 3353.64 3306.03
    5.3600 7.178700 57.76 3335.82 3308.03
    5.3640 7.173351 57.55 3312.07 3310.41
    5.3680 7.168009 57.70 3328.79 3313.25
    5.3720 7.162676 57.43 3297.96 3316.66
    5.3760 7.157351 57.55 3312.57 3321.30
    5.3800 7.152033 57.84 3346.00 3326.39
    5.3840 7.146724 57.74 3333.39 3332.70
    5.3880 7.141422 57.74 3333.70 3340.64
    5.3920 7.136128 57.82 3343.22 3350.81
    5.3960 7.130842 57.98 3362.15 3364.22
    5.4000 7.125563 57.88 3350.30 3382.82
    5.4040 7.120294 58.28 3397.07 3410.87
    5.4080 7.115031 58.45 3416.26 3457.70
    5.4120 7.109776 58.87 3465.85 3541.32
    5.4160 7.104529 59.78 3573.85 3689.45
    5.4200 7.099289 61.25 3751.00 3931.60
    5.4240 7.094059 63.51 4033.56 4278.04
    5.4280 7.088834 66.73 4452.67 4684.59
    5.4320 7.083618 69.75 4865.41 5002.76
    5.4360 7.078410 70.50 4969.96 5016.96
    5.4400 7.073209 68.55 4699.63 4715.14
    5.4440 7.068016 64.87 4208.52 4308.35
    5.4480 7.062830 61.56 3789.81 3954.50
    5.4520 7.057652 59.69 3562.44 3704.01
    5.4560 7.052482 58.91 3470.79 3549.44
    5.4600 7.047319 58.26 3393.79 3461.78
    5.4640 7.042164 58.09 3375.00 3412.78
    5.4680 7.037016 57.89 3350.79 3383.61
    5.4720 7.031876 57.98 3361.64 3364.41
    5.4760 7.026743 57.78 3339.07 3350.64
    5.4800 7.021618 57.76 3335.89 3340.25
    5.4840 7.016500 57.50 3306.00 3332.19
    5.4880 7.011391 57.80 3341.22 3325.83
    5.4920 7.006288 57.60 3318.00 3320.78
    5.4960 7.001193 57.55 3311.70 3316.75
    5.5000 6.996105 57.59 3316.70 3313.54
    5.5040 6.991024 57.82 3343.50 3311.02
    5.5080 6.985951 57.95 3358.59 3309.10
    5.5120 6.980886 57.64 3322.78 3307.74
    5.5160 6.975827 57.69 3328.37 3306.93
    5.5200 6.970776 57.86 3347.93 3306.71
    5.5240 6.965732 57.83 3344.44 3307.22
    5.5280 6.960696 57.94 3357.56 3308.77
    5.5320 6.955667 58.33 3402.19 3312.11
    5.5360 6.950645 58.53 3425.69 3318.82
    5.5400 6.945630 58.76 3452.86 3331.67
    5.5440 6.940623 58.85 3463.85 3354.39
    5.5480 6.935623 59.54 3545.52 3390.08
    5.5520 6.930630 60.34 3640.93 3438.24
    5.5560 6.925644 61.24 3750.93 3489.89
    5.5600 6.920666 61.77 3815.47 3522.48
    5.5640 6.915694 61.71 3807.89 3512.32
    5.5680 6.910730 61.15 3739.87 3467.10
    5.5720 6.905773 60.43 3652.32 3413.82
    5.5760 6.900823 59.72 3566.64 3369.17
    5.5800 6.895880 58.91 3470.61 3337.85
    5.5840 6.890944 58.60 3434.39 3318.39
    5.5880 6.886015 58.41 3411.25 3307.12
    5.5920 6.881094 57.94 3357.46 3300.59
    5.5960 6.876178 57.77 3337.46 3296.53
    5.6000 6.871271 57.83 3344.64 3293.73
    5.6040 6.866371 57.82 3343.39 3291.63
    5.6080 6.861477 57.60 3317.93 3289.98
    5.6120 6.856590 57.55 3312.14 3288.63
    5.6160 6.851710 57.63 3321.29 3283.76
    5.6200 6.846838 57.54 3311.34 3282.97
    5.6240 6.841972 57.67 3326.36 3282.31
    5.6280 6.837113 57.43 3298.68 3281.75
    5.6320 6.832261 57.42 3296.64 3290.89
    5.6360 6.827415 57.36 3289.83 3290.87
    5.6400 6.822577 57.37 3291.39 3290.94
    5.6440 6.817746 57.33 3286.39 3291.07
    5.6480 6.812922 57.26 3278.89 3291.27
    5.6520 6.808105 57.29 3282.04 3291.53
    5.6560 6.803293 57.39 3293.39 3291.86
    5.6600 6.798489 57.33 3286.75 3292.25
    5.6640 6.793692 57.47 3302.89 3292.70
    5.6680 6.788901 57.38 3292.21 3293.22
    5.6720 6.784118 57.36 3289.93 3293.80
    5.6760 6.779340 57.44 3299.44 3294.46
    5.6800 6.774570 57.67 3326.00 3295.20
    5.6840 6.769807 58.18 3384.93 3296.02
    5.6880 6.765050 58.74 3450.00 3296.94
    5.6920 6.760300 58.69 3444.96 3297.96
    5.6960 6.755556 58.67 3442.59 3299.09
    5.7000 6.750820 58.12 3378.00 3300.35
    5.7040 6.746089 57.72 3331.50 3301.75
    5.7080 6.741365 57.23 3275.48 3303.30
    5.7120 6.736649 57.36 3290.07 3305.04
    5.7160 6.731938 57.37 3291.74 3306.99
    5.7200 6.727235 57.25 3277.37 3309.24
    5.7240 6.722538 57.32 3285.70 3311.70
    5.7280 6.717846 57.37 3291.00 3314.48
    5.7320 6.713163 57.58 3315.22 3317.62
    5.7360 6.708485 57.62 3320.07 3321.20
    5.7400 6.703815 57.36 3290.15 3326.07
    5.7440 6.699150 57.50 3306.56 3330.81
    5.7480 6.694491 57.48 3303.78 3335.80
    5.7520 6.689841 57.28 3281.48 3342.20
    5.7560 6.685195 57.46 3302.18 3349.70
    5.7600 6.680556 57.73 3333.00 3358.56
    5.7640 6.675924 57.68 3326.44 3369.13
    5.7680 6.671299 58.02 3366.52 3381.86
    5.7720 6.666679 58.12 3378.22 3397.36
    5.7760 6.662066 58.31 3400.62 3416.52
    5.7800 6.657460 58.62 3436.19 3440.60
    5.7840 6.652860 58.82 3460.15 3471.68
    5.7880 6.648266 59.32 3518.42 3513.64
    5.7920 6.643679 60.10 3612.62 3574.61
    5.7960 6.639097 61.06 3728.15 3671.63
    5.8000 6.634523 62.81 3945.35 3837.16
    5.8040 6.629954 65.32 4267.00 4122.88
    5.8080 6.625392 69.30 4802.69 4591.47
    5.8120 6.620836 74.74 5586.19 5287.85
    5.8160 6.616287 81.82 6693.96 6189.52
    5.8200 6.611743 89.94 8089.58 7133.43
    5.8240 6.607206 95.30 9081.35 7743.26
    5.8280 6.602675 96.33 9278.96 7623.98
    5.8320 6.598151 91.07 8294.07 6863.79
    5.8360 6.593632 81.94 6714.56 5903.66
    5.8400 6.589119 73.09 5342.63 5055.01
    5.8440 6.584614 67.02 4491.08 4429.48
    5.8480 6.580113 63.39 4018.04 4022.60
    5.8520 6.575620 61.60 3793.96 3779.96
    5.8560 6.571133 60.11 3613.33 3640.11
    5.8600 6.566650 59.31 3517.30 3557.10
    5.8640 6.562176 58.56 3428.85 3503.80
    5.8680 6.557706 58.32 3400.93 3466.49
    5.8720 6.553243 57.86 3347.57 3438.76
    5.8760 6.548786 57.85 3347.15 3417.46
    5.8800 6.544335 57.95 3357.63 3400.91
    5.8840 6.539890 58.16 3382.74 3388.10
    5.8880 6.535451 57.79 3339.54 3378.46
    5.8920 6.531018 57.96 3359.81 3371.81
    5.8960 6.526591 58.01 3365.07 3368.30
    5.9000 6.522170 58.04 3368.44 3368.42
    5.9040 6.517756 57.91 3353.52 3372.91
    5.9080 6.513346 57.84 3345.30 3382.81
    5.9120 6.508943 57.74 3334.21 3399.35
    5.9160 6.504547 57.92 3354.78 3423.73
    5.9200 6.500155 58.21 3388.22 3457.96
    5.9240 6.495770 58.45 3416.96 3506.02
    5.9280 6.491391 58.67 3442.30 3568.64
    5.9320 6.487017 58.99 3480.41 3634.45
    5.9360 6.482650 59.22 3506.96 3674.68
    5.9400 6.478289 59.12 3495.07 3659.51
    5.9440 6.473934 58.94 3473.70 3595.76
    5.9480 6.469584 58.31 3399.59 3516.73
    5.9520 6.465240 57.65 3323.74 3446.39
    5.9560 6.460902 57.26 3278.56 3393.60
    5.9600 6.456569 57.18 3269.85 3358.35
    5.9640 6.452242 57.33 3286.89 3336.57
    5.9680 6.447922 57.17 3268.63 3323.45
    5.9720 6.443607 56.96 3244.43 3315.27
    5.9760 6.439298 56.90 3237.93 3309.74
    5.9800 6.434995 56.88 3235.78 3305.65
    5.9840 6.430697 56.95 3243.00 3302.45
    5.9880 6.426405 57.04 3253.93 3299.83
    5.9920 6.422119 56.91 3238.63 3297.64
    5.9960 6.417839 57.00 3248.56 3295.78
    6.0000 6.413564 56.70 3214.59 3294.19
    6.0040 6.409295 56.98 3246.30 3292.80
    6.0080 6.405032 56.90 3237.04 3291.58
    6.0120 6.400774 57.07 3256.74 3290.51
    6.0160 6.396523 56.93 3240.64 3289.55
    6.0200 6.392276 56.89 3236.74 3288.69
    6.0240 6.388035 56.77 3222.59 3278.79
    6.0280 6.383801 56.95 3243.63 3278.45
    6.0320 6.379571 56.99 3247.81 3278.15
    6.0360 6.375348 56.91 3238.41 3277.88
    6.0400 6.371130 56.81 3227.00 3277.64
    6.0440 6.366917 56.82 3229.07 3277.44
    6.0480 6.362710 57.00 3249.07 3277.25
    6.0520 6.358508 56.85 3232.26 3282.23
    6.0560 6.354312 56.85 3232.11 3282.28
    6.0600 6.350122 56.78 3223.52 3282.36
    6.0640 6.345937 56.79 3225.33 3282.47
    6.0680 6.341758 57.08 3258.07 3282.61
    6.0720 6.337584 56.83 3229.78 3282.77
    6.0760 6.333415 56.80 3226.70 3282.95
    6.0800 6.329253 57.04 3253.37 3283.17
    6.0840 6.325096 56.76 3221.73 3283.41
    6.0880 6.320944 56.84 3231.30 3283.68
    6.0920 6.316797 56.90 3237.69 3283.98
    6.0960 6.312656 56.91 3238.23 3284.31
    6.1000 6.308521 56.88 3235.31 3284.68
    6.1040 6.304390 56.83 3229.31 3285.08
    6.1080 6.300266 56.89 3236.00 3285.52
    6.1120 6.296147 56.64 3208.23 3286.01
    6.1160 6.292032 56.82 3228.00 3286.47
    6.1200 6.287924 56.95 3243.73 3287.05
    6.1240 6.283821 56.71 3215.62 3287.69
    6.1280 6.279724 56.84 3230.27 3288.45
    6.1320 6.275631 57.02 3251.54 3289.22
    6.1360 6.271543 56.71 3216.11 3290.08
    6.1400 6.267462 56.73 3218.19 3290.28
    6.1440 6.263385 56.84 3230.69 3291.35
    6.1480 6.259314 56.92 3239.81 3292.53
    6.1520 6.255248 56.95 3243.70 3293.84
    6.1560 6.251187 56.95 3243.26 3295.29
    6.1600 6.247132 56.84 3231.33 3296.91
    6.1640 6.243083 57.26 3278.37 3298.73
    6.1680 6.239038 57.08 3258.32 3300.77
    6.1720 6.234998 57.25 3277.85 3303.09
    6.1760 6.230964 57.14 3265.15 3305.73
    6.1800 6.226935 57.17 3268.93 3308.75
    6.1840 6.222911 57.24 3276.93 3312.23
    6.1880 6.218892 56.96 3244.74 3316.27
    6.1920 6.214879 57.13 3263.59 3320.99
    6.1960 6.210870 57.23 3275.61 3326.56
    6.2000 6.206868 57.07 3257.14 3333.18
    6.2040 6.202869 57.21 3272.74 3341.15
    6.2080 6.198876 57.32 3285.41 3350.84
    6.2120 6.194889 57.36 3289.89 3362.80
    6.2160 6.190906 57.69 3327.70 3377.92
    6.2200 6.186929 57.84 3345.83 3398.19
    6.2240 6.182957 58.20 3387.56 3425.75
    6.2280 6.178989 58.75 3451.19 3467.22
    6.2320 6.175028 59.33 3519.85 3534.37
    6.2360 6.171071 60.49 3659.59 3646.98
    6.2400 6.167119 62.51 3908.07 3832.06
    6.2440 6.163172 65.56 4297.52 4116.95
    6.2480 6.159230 69.88 4883.15 4513.89
    6.2520 6.155293 75.30 5670.07 4997.55
    6.2560 6.151361 81.49 6640.34 5474.16
    6.2600 6.147435 85.51 7312.31 5759.84
    6.2640 6.143513 85.45 7302.18 5685.73
    6.2680 6.139596 80.93 6549.36 5300.57
    6.2720 6.135685 74.13 5494.55 4804.41
    6.2760 6.131778 67.80 4597.29 4348.04
    6.2800 6.127876 63.63 4048.43 3994.48
    6.2840 6.123980 61.06 3728.00 3751.24
    6.2880 6.120088 59.76 3571.57 3598.04
    6.2920 6.116201 58.71 3447.18 3506.29
    6.2960 6.112319 58.41 3412.14 3451.37
    6.3000 6.108442 57.83 3343.79 3416.84
    6.3040 6.104571 57.60 3317.32 3393.50
    6.3080 6.100703 57.58 3314.89 3376.80
    6.3120 6.096841 57.29 3281.71 3364.66
    6.3160 6.092984 57.22 3274.21 3356.16
    6.3200 6.089131 57.06 3256.11 3350.83
    6.3240 6.085284 57.29 3281.66 3348.22
    6.3280 6.081441 57.25 3277.14 3347.51
    6.3320 6.077604 57.16 3266.96 3347.17
    6.3360 6.073771 57.05 3255.00 3344.90
    6.3400 6.069942 57.19 3270.48 3339.38
    6.3440 6.066119 57.04 3253.71 3331.71
    6.3480 6.062301 56.88 3235.68 3323.91
    6.3520 6.058486 56.98 3246.24 3317.18
    6.3560 6.054678 56.85 3232.32 3311.94
    6.3600 6.050874 56.93 3241.32 3308.13
    6.3640 6.047075 56.90 3237.75 3305.46
    6.3680 6.043280 56.96 3244.50 3303.64
    6.3720 6.039490 56.77 3222.54 3302.42
    6.3760 6.035706 56.76 3221.43 3301.64
    6.3800 6.031925 56.62 3205.96 3301.25
    6.3840 6.028150 56.78 3223.79 3301.24
    6.3880 6.024379 57.16 3267.11 3301.67
    6.3920 6.020613 57.14 3265.37 3302.67
    6.3960 6.016852 57.15 3265.63 3304.55
    6.4000 6.013095 57.44 3299.85 3307.92
    6.4040 6.009343 57.58 3316.00 3313.94
    6.4080 6.005596 57.67 3326.22 3324.41
    6.4120 6.001853 57.80 3340.89 3341.67
    6.4160 5.998116 57.60 3318.15 3367.82
    6.4200 5.994382 57.73 3333.04 3403.42
    6.4240 5.990654 58.40 3411.04 3445.60
    6.4280 5.986930 59.38 3525.48 3485.44
    6.4320 5.983210 60.09 3610.26 3506.98
    6.4360 5.979496 59.87 3584.26 3497.43
    6.4400 5.975785 59.27 3512.96 3462.59
    6.4440 5.972081 58.52 3424.63 3419.21
    6.4480 5.968379 57.60 3317.67 3379.48
    6.4520 5.964683 57.44 3299.93 3348.50
    6.4560 5.960991 57.43 3297.86 3326.92
    6.4600 5.957304 56.91 3238.89 3313.07
    6.4640 5.953621 56.73 3217.89 3304.61
    6.4680 5.949944 57.01 3249.86 3299.42
    6.4720 5.946270 56.97 3245.46 3291.02
    6.4760 5.942601 56.58 3201.68 3288.89
    6.4800 5.938937 56.72 3217.71 3287.33
    6.4840 5.935277 56.68 3212.54 3286.14
    6.4880 5.931622 56.71 3216.22 3285.20
    6.4920 5.927971 56.66 3210.29 3284.44
    6.4960 5.924325 56.64 3208.33 3283.82
    6.5000 5.920683 56.85 3232.33 3283.31
    6.5040 5.917045 56.81 3227.82 3282.89
    6.5080 5.913413 56.97 3245.70 3282.54
    6.5120 5.909784 56.78 3224.22 3282.25
    6.5160 5.906160 56.61 3205.11 3282.00
    6.5200 5.902541 56.81 3227.93 3281.79
    6.5240 5.898925 57.04 3253.19 3281.62
    6.5280 5.895315 57.17 3268.37 3281.47
    6.5320 5.891709 57.24 3276.48 3281.35
    6.5360 5.888107 56.86 3233.45 3281.25
    6.5400 5.884510 56.87 3233.79 3281.16
    6.5440 5.880917 56.60 3204.04 3302.25
    6.5480 5.877328 56.67 3211.81 3302.91
    6.5520 5.873744 56.85 3231.78 3303.69
    6.5560 5.870164 56.82 3228.04 3304.52
    6.5600 5.866589 56.99 3248.23 3305.41
    6.5640 5.863017 56.78 3223.71 3306.37
    6.5680 5.859451 56.72 3217.17 3307.39
    6.5720 5.855888 56.50 3192.75 3308.47
    6.5760 5.852330 56.83 3229.89 3309.64
    6.5800 5.848777 56.57 3200.43 3310.88
    6.5840 5.845227 56.78 3223.54 3312.21
    6.5880 5.841682 56.82 3228.64 3313.63
    6.5920 5.838141 56.62 3205.43 3315.15
    6.5960 5.834604 56.71 3215.54 3316.79
    6.6000 5.831073 56.82 3228.04 3318.54
    6.6040 5.827544 56.90 3237.14 3320.42
    6.6080 5.824021 56.83 3229.43 3322.44
    6.6120 5.820502 56.78 3224.10 3324.62
    6.6160 5.816987 57.03 3252.89 3326.98
    6.6200 5.813476 56.84 3231.14 3329.53
    6.6240 5.809969 56.71 3216.57 3332.29
    6.6280 5.806467 56.74 3218.96 3335.29
    6.6320 5.802968 56.77 3222.50 3338.55
    6.6360 5.799474 56.94 3242.10 3342.12
    6.6400 5.795985 57.19 3270.68 3346.01
    6.6440 5.792499 57.19 3271.11 3350.29
    6.6480 5.789018 57.59 3316.86 3354.54
    6.6520 5.785541 58.12 3377.61 3359.75
    6.6560 5.782067 58.59 3432.64 3365.51
    6.6600 5.778599 58.52 3424.18 3371.99
    6.6640 5.775134 57.91 3353.75 3379.14
    6.6680 5.771673 57.60 3317.90 3387.13
    6.6720 5.768217 57.22 3274.22 3396.13
    6.6760 5.764765 57.37 3291.63 3406.29
    6.6800 5.761317 57.02 3251.00 3417.84
    6.6840 5.757873 57.42 3296.81 3431.03
    6.6880 5.754433 57.59 3316.85 3446.19
    6.6920 5.750998 57.58 3315.48 3463.73
    6.6960 5.747566 57.84 3345.04 3484.17
    6.7000 5.744139 57.96 3359.93 3508.17
    6.7040 5.740715 58.20 3387.75 3536.60
    6.7080 5.737296 58.32 3400.85 3570.63
    6.7120 5.733881 58.88 3467.30 3611.82
    6.7160 5.730469 59.06 3488.41 3662.49
    6.7200 5.727062 59.56 3547.96 3726.28
    6.7240 5.723660 60.31 3637.07 3809.82
    6.7280 5.720261 61.44 3774.59 3925.81
    6.7320 5.716866 62.98 3966.07 4098.91
    6.7360 5.713475 64.82 4201.56 4373.75
    6.7400 5.710088 67.70 4583.07 4821.22
    6.7440 5.706705 72.20 5212.85 5535.73
    6.7480 5.703326 78.72 6196.59 6611.86
    6.7520 5.699951 87.58 7670.56 8098.80
    6.7560 5.696580 99.76 9951.86 9933.90
    6.7600 5.693213 113.48 12877.10 11852.50
    6.7640 5.689851 123.99 15372.70 13295.30
    6.7680 5.686491 128.54 16523.70 13574.30
    6.7720 5.683137 122.86 15094.10 12524.30
    6.7760 5.679786 109.97 12092.80 10711.20
    6.7800 5.676439 94.56 8941.46 8796.38
    6.7840 5.673096 81.98 6720.15 7154.74
    6.7880 5.669757 73.46 5396.85 5916.63
    6.7920 5.666421 68.37 4674.04 5068.70
    6.7960 5.663090 64.81 4200.81 4527.22
    6.8000 5.659763 62.60 3918.42 4193.95
    6.8040 5.656439 61.36 3764.73 3987.31
    6.8080 5.653120 60.16 3619.35 3852.71
    6.8120 5.649805 59.37 3524.58 3758.50
    6.8160 5.646492 58.86 3464.15 3688.09
    6.8200 5.643185 58.33 3402.42 3632.98
    6.8240 5.639881 58.16 3382.19 3588.59
    6.8280 5.636581 57.93 3355.58 3552.20
    6.8320 5.633285 57.72 3331.11 3522.00
    6.8360 5.629992 57.73 3332.85 3496.70
    6.8400 5.626704 57.52 3309.04 3475.35
    6.8440 5.623419 57.33 3286.54 3457.26
    6.8480 5.620138 57.44 3299.25 3441.94
    6.8520 5.616861 57.54 3310.30 3429.10
    6.8560 5.613588 57.42 3297.04 3418.63
    6.8600 5.610319 57.30 3283.22 3410.57
    6.8640 5.607054 57.56 3313.15 3405.01
    6.8680 5.603792 57.79 3340.07 3401.95
    6.8720 5.600533 57.98 3361.11 3401.03
    6.8760 5.597280 58.77 3454.22 3401.27
    6.8800 5.594029 59.41 3529.67 3400.69
    6.8840 5.590783 59.95 3593.78 3396.79
    6.8880 5.587540 59.79 3574.54 3388.68
    6.8920 5.584301 59.06 3488.33 3378.10
    6.8960 5.581066 58.57 3430.74 3367.34
    6.9000 5.577835 58.52 3424.81 3357.77
    6.9040 5.574607 58.51 3422.85 3349.90
    6.9080 5.571383 57.93 3355.63 3343.69
    6.9120 5.568162 57.52 3308.11 3338.85
    6.9160 5.564946 57.06 3256.26 3335.03
    6.9200 5.561733 57.03 3252.00 3331.89
    6.9240 5.558524 56.91 3239.04 3329.21
    6.9280 5.555318 56.91 3238.52 3326.85
    6.9320 5.552117 56.66 3210.74 3324.74
    6.9360 5.548919 56.77 3222.57 3322.82
    6.9400 5.545724 56.77 3222.74 3321.06
    6.9440 5.542534 56.72 3217.48 3319.44
    6.9480 5.539347 56.58 3201.00 3317.95
    6.9520 5.536163 56.60 3204.11 3316.58
    6.9560 5.532984 56.53 3196.11 3315.30
    6.9600 5.529808 56.45 3186.44 3314.13
    6.9640 5.526636 56.59 3202.63 3313.04
    6.9680 5.523467 56.54 3196.30 3312.03
    6.9720 5.520302 56.79 3225.14 3311.10
    6.9760 5.517140 56.70 3214.63 3310.24
    6.9800 5.513983 56.69 3213.81 3309.87
    6.9840 5.510828 56.75 3220.96 3309.17
    6.9880 5.507678 56.59 3202.07 3308.55
    6.9920 5.504531 56.81 3227.63 3287.31
    6.9960 5.501388 56.78 3224.48 3287.61
    7.0000 5.498248 56.56 3199.37 3288.03
    7.0040 5.495111 56.70 3215.30 3288.68
    7.0080 5.491979 56.85 3232.48 3289.70
    7.0120 5.488850 56.75 3220.52 3291.29
    7.0160 5.485725 56.72 3217.18 3293.64
    7.0200 5.482603 56.64 3208.26 3296.89
    7.0240 5.479485 56.70 3214.78 3300.94
    7.0280 5.476370 56.73 3218.44 3305.30
    7.0320 5.473259 56.87 3234.37 3309.45
    7.0360 5.470151 56.75 3221.11 3310.86
    7.0400 5.467047 56.75 3220.93 3309.30
    7.0440 5.463946 56.76 3222.15 3305.66
    7.0480 5.460849 56.96 3244.89 3301.44
    7.0520 5.457756 56.95 3242.85 3297.61
    7.0560 5.454665 56.53 3195.52 3294.61
    7.0600 5.451579 56.68 3212.41 3292.50
    7.0640 5.448496 56.87 3234.04 3291.15
    7.0680 5.445416 57.12 3262.33 3290.34
    7.0720 5.442340 56.63 3206.52 3289.88
    7.0760 5.439268 56.85 3232.00 3289.64
    7.0800 5.436199 56.83 3230.22 3289.53
    7.0840 5.433133 56.72 3217.38 3289.49
    7.0880 5.430071 56.91 3238.44 3302.09
    7.0920 5.427012 56.81 3227.88 3302.58
    7.0960 5.423956 56.93 3240.65 3303.14
    7.1000 5.420905 56.82 3228.31 3303.75
    7.1040 5.417856 57.04 3253.65 3304.41
    7.1080 5.414812 57.02 3251.81 3305.14
    7.1120 5.411770 56.74 3219.15 3305.85
    7.1160 5.408732 56.75 3221.00 3306.70
    7.1200 5.405697 57.03 3251.92 3307.63
    7.1240 5.402666 56.97 3245.92 3308.63
    7.1280 5.399638 56.82 3228.42 3309.72
    7.1320 5.396614 56.65 3209.08 3310.90
    7.1360 5.393592 56.79 3225.11 3312.20
    7.1400 5.390575 56.93 3240.92 3314.18
    7.1440 5.387560 56.91 3238.69 3315.77
    7.1480 5.384550 57.09 3259.31 3317.53
    7.1520 5.381542 56.96 3244.93 3319.48
    7.1560 5.378538 56.84 3231.22 3321.68
    7.1600 5.375537 56.90 3237.37 3324.19
    7.1640 5.372539 56.94 3241.81 3327.08
    7.1680 5.369545 57.00 3248.64 3330.52
    7.1720 5.366554 57.25 3277.26 3334.79
    7.1760 5.363566 57.46 3301.26 3423.44
    7.1800 5.360583 57.28 3280.67 3466.21
    7.1840 5.357602 57.32 3285.63 3481.82
    7.1880 5.354624 57.25 3277.63 3502.88
    7.1920 5.351650 57.36 3290.22 3530.98
    7.1960 5.348679 57.56 3312.79 3566.92
    7.2000 5.345712 57.29 3282.36 3609.54
    7.2040 5.342747 57.76 3336.48 3654.43
    7.2080 5.339786 57.69 3328.30 3692.34
    7.2120 5.336829 57.79 3340.11 3711.51
    7.2160 5.333874 57.95 3357.89 3707.80
    7.2200 5.330923 57.90 3352.00 3689.84
    7.2240 5.327975 57.94 3356.89 3669.76
    7.2280 5.325030 57.94 3357.33 3655.72
    7.2320 5.322089 57.75 3334.67 3651.87
    7.2360 5.319151 58.03 3367.04 3660.18
    7.2400 5.316217 58.18 3384.71 3691.70
    7.2440 5.313285 58.56 3429.22 3727.45
    7.2480 5.310357 58.69 3444.52 3777.40
    7.2520 5.307431 58.80 3456.96 3840.64
    7.2560 5.304509 59.20 3504.28 3913.48
    7.2600 5.301591 59.47 3537.28 3987.46
    7.2640 5.298675 59.79 3575.39 4048.95
    7.2680 5.295763 60.52 3662.79 4087.68
    7.2720 5.292854 61.04 3726.00 4109.70
    7.2760 5.289948 62.02 3846.50 4133.42
    7.2800 5.287045 63.28 4004.39 4178.37
    7.2840 5.284146 64.95 4219.04 4264.18
    7.2880 5.281250 67.44 4548.50 4415.89
    7.2920 5.278357 69.92 4888.93 4668.37
    7.2960 5.275466 72.81 5301.46 5066.79
    7.3000 5.272580 75.62 5718.75 5656.72
    7.3040 5.269696 79.67 6346.57 6466.27
    7.3080 5.266816 84.93 7212.82 7477.30
    7.3120 5.263938 89.66 8038.54 8587.61
    7.3160 5.261064 93.10 8668.18 9563.40
    7.3200 5.258193 93.97 8830.46 10055.80
    7.3240 5.255325 91.95 8454.76 9841.18
    7.3280 5.252461 87.92 7729.36 9073.05
    7.3320 5.249599 83.50 6972.89 8104.93
    7.3360 5.246741 80.14 6422.71 7206.17
    7.3400 5.243885 77.20 5959.11 6508.29
    7.3440 5.241033 75.46 5694.61 6048.73
    7.3480 5.238184 74.41 5537.50 5812.75
    7.3520 5.235338 74.75 5587.76 5763.50
    7.3560 5.232495 76.28 5818.57 5863.97
    7.3600 5.229655 78.26 6125.25 6089.99
    7.3640 5.226819 81.11 6579.25 6436.39
    7.3680 5.223985 85.17 7254.43 6922.55
    7.3720 5.221154 90.28 8149.61 7605.63
    7.3760 5.218327 96.79 9367.86 8611.44
    7.3800 5.215502 105.00 11025.70 10173.80
    7.3840 5.212681 115.98 13451.10 12639.30
    7.3880 5.209862 130.35 16990.10 16422.90
    7.3920 5.207047 147.61 21788.90 21888.30
    7.3960 5.204235 168.23 28300.10 29173.10
    7.4000 5.201426 190.01 36101.90 37924.50
    7.4040 5.198620 210.46 44295.60 46940.10
    7.4080 5.195817 226.12 51129.00 53925.10
    7.4120 5.193016 235.26 55346.80 56336.40
    7.4160 5.190219 234.61 55042.20 53359.70
    7.4200 5.187426 223.69 50038.10 46348.40
    7.4240 5.184635 202.66 41071.20 37559.40
    7.4280 5.181846 175.76 30891.90 29005.80
    7.4320 5.179061 149.88 22465.40 21867.40
    7.4360 5.176279 129.07 16660.10 16491.50
    7.4400 5.173501 114.14 13027.00 12774.20
    7.4440 5.170724 103.36 10684.40 10393.60
    7.4480 5.167951 95.63 9145.89 8994.98
    7.4520 5.165181 90.52 8193.33 8293.96
    7.4560 5.162414 87.24 7610.21 8095.26
    7.4600 5.159650 86.00 7395.14 8267.95
    7.4640 5.156888 87.63 7679.82 8696.34
    7.4680 5.154130 92.35 8528.79 9223.64
    7.4720 5.151375 97.46 9497.68 9604.91
    7.4760 5.148623 99.62 9924.18 9560.67
    7.4800 5.145874 96.48 9308.11 9000.74
    7.4840 5.143127 88.48 7828.32 8116.33
    7.4880 5.140384 79.63 6340.89 7165.92
    7.4920 5.137643 72.88 5310.93 6315.11
    7.4960 5.134905 68.72 4722.93 5632.30
    7.5000 5.132171 66.29 4393.85 5124.87
    7.5040 5.129438 64.87 4208.39 4777.31
    7.5080 5.126710 63.89 4081.52 4534.34
    7.5120 5.123983 63.00 3968.93 4368.25
    7.5160 5.121261 62.65 3924.93 4251.44
    7.5200 5.118541 62.22 3871.52 4165.53
    7.5240 5.115823 62.00 3843.63 4099.00
    7.5280 5.113109 61.81 3820.56 4044.20
    7.5320 5.110398 61.90 3831.78 3995.25
    7.5360 5.107689 61.12 3736.07 3948.67
    7.5400 5.104983 60.82 3699.25 3904.14
    7.5440 5.102281 60.37 3644.52 3863.18
    7.5480 5.099580 60.06 3607.78 3826.89
    7.5520 5.096883 59.78 3574.11 3795.62
    7.5560 5.094189 59.42 3531.30 3756.91
    7.5600 5.091497 59.38 3525.60 3735.19
    7.5640 5.088809 59.18 3502.07 3717.21
    7.5680 5.086123 59.13 3496.17 3702.44
    7.5720 5.083440 58.92 3471.18 3690.47
    7.5760 5.080760 58.88 3467.04 3681.02
    7.5800 5.078083 58.74 3450.04 3673.94
    7.5840 5.075408 58.78 3454.59 3669.19
    7.5880 5.072737 58.80 3457.64 3669.70
    7.5920 5.070068 58.89 3467.71 3669.88
    7.5960 5.067402 58.56 3429.54 3672.74
    7.6000 5.064739 58.81 3458.29 3678.56
    7.6040 5.062079 58.98 3478.39 3687.77
    7.6080 5.059421 58.95 3474.64 3700.95
    7.6120 5.056766 59.29 3515.83 3718.34
    7.6160 5.054114 59.81 3577.07 3742.17
    7.6200 5.051466 60.05 3605.72 3773.53
    7.6240 5.048819 60.51 3661.18 3815.19
    7.6280 5.046175 61.22 3748.46 3872.00
    7.6320 5.043535 62.01 3845.21 3952.99
    7.6360 5.040896 63.31 4008.28 4074.39
    7.6400 5.038261 65.13 4241.64 4263.42
    7.6440 5.035629 67.47 4552.50 4560.38
    7.6480 5.032999 70.36 4949.96 4934.93
    7.6520 5.030372 74.23 5510.14 5597.09
    7.6560 5.027748 79.17 6268.25 6455.40
    7.6600 5.025126 84.58 7154.29 7543.61
    7.6640 5.022507 89.74 8053.71 8705.54
    7.6680 5.019891 92.91 8632.21 9678.09
    7.6720 5.017277 93.38 8719.52 10094.60
    7.6760 5.014667 90.86 8255.15 9748.82
    7.6800 5.012059 86.76 7527.33 8823.51
    7.6840 5.009454 81.92 6710.78 7685.28
    7.6880 5.006851 77.47 6001.11 6609.44
    7.6920 5.004252 73.47 5397.59 5729.04
    7.6960 5.001655 70.62 4986.70 5081.59
    7.7000 4.999061 68.21 4652.26 4650.38
    7.7040 4.996469 66.93 4480.00 4395.64
    7.7080 4.993879 65.98 4353.07 4278.44
    7.7120 4.991293 66.11 4370.81 4275.37
    7.7160 4.988710 66.67 4445.22 4373.65
    7.7200 4.986129 68.14 4643.04 4605.45
    7.7240 4.983551 70.10 4913.52 4978.21
    7.7280 4.980975 73.58 5413.33 5496.98
    7.7320 4.978402 77.13 5948.37 6134.83
    7.7360 4.975832 80.55 6487.81 6806.67
    7.7400 4.973264 82.86 6866.26 7342.49
    7.7440 4.970700 83.11 6907.96 7522.05
    7.7480 4.968137 81.26 6603.81 7245.20
    7.7520 4.965578 78.07 6095.41 6643.38
    7.7560 4.963020 74.04 5482.00 5935.94
    7.7600 4.960466 70.73 5002.89 5277.51
    7.7640 4.957915 67.90 4610.85 4740.01
    7.7680 4.955365 65.91 4344.59 4340.61
    7.7720 4.952819 64.23 4124.96 4065.45
    7.7760 4.950275 63.28 4004.23 3886.59
    7.7800 4.947733 62.29 3880.19 3775.02
    7.7840 4.945195 61.56 3790.08 3707.57
    7.7880 4.942659 61.20 3745.23 3669.69
    7.7920 4.940126 61.19 3744.73 3654.68
    7.7960 4.937595 61.10 3733.38 3662.42
    7.8000 4.935067 61.40 3769.92 3697.81
    7.8040 4.932541 62.19 3867.15 3768.82
    7.8080 4.930018 62.88 3954.31 3883.56
    7.8120 4.927498 63.75 4063.81 4047.17
    7.8160 4.924980 64.88 4209.54 4250.68
    7.8200 4.922465 66.20 4382.65 4471.32
    7.8240 4.919952 67.17 4511.88 4657.79
    7.8280 4.917442 67.41 4543.73 4737.87
    7.8320 4.914935 67.10 4502.56 4688.41
    7.8360 4.912430 65.98 4353.67 4500.00
    7.8400 4.909927 64.48 4157.30 4264.80
    7.8440 4.907427 63.01 3970.77 4039.89
    7.8480 4.904930 61.77 3815.71 3850.92
    7.8520 4.902435 60.88 3706.78 3707.29
    7.8560 4.899943 60.29 3635.11 3605.84
    7.8600 4.897453 59.67 3560.52 3537.85
    7.8640 4.894966 59.21 3506.11 3493.49
    7.8680 4.892481 58.89 3467.74 3464.33
    7.8720 4.889999 58.68 3442.96 3444.48
    7.8760 4.887520 58.52 3424.04 3430.22
    7.8800 4.885043 58.29 3397.81 3419.44
    7.8840 4.882568 58.12 3377.44 3411.02
    7.8880 4.880096 58.14 3379.96 3404.30
    7.8920 4.877626 57.98 3361.56 3398.90
    7.8960 4.875159 57.88 3349.56 3394.59
    7.9000 4.872695 58.03 3368.04 3391.18
    7.9040 4.870233 58.09 3374.59 3388.55
    7.9080 4.867773 57.81 3341.78 3386.94
    7.9120 4.865316 57.85 3346.79 3385.64
    7.9160 4.862862 57.86 3347.41 3371.34
    7.9200 4.860409 57.76 3336.11 3371.59
    7.9240 4.857960 57.92 3354.22 3372.37
    7.9280 4.855513 57.91 3354.11 3373.68
    7.9320 4.853068 57.98 3362.11 3384.81
    7.9360 4.850626 57.93 3356.25 3387.61
    7.9400 4.848186 58.03 3367.30 3391.09
    7.9440 4.845749 57.99 3363.37 3395.26
    7.9480 4.843314 58.09 3374.14 3400.09
    7.9520 4.840881 58.24 3392.04 3405.48
    7.9560 4.838452 58.13 3379.41 3411.23
    7.9600 4.836024 58.15 3381.93 3417.16
    7.9640 4.833600 58.18 3385.48 3423.37
    7.9680 4.831177 58.27 3395.67 3430.20
    7.9720 4.828756 58.44 3415.82 3438.01
    7.9760 4.826339 58.51 3423.48 3447.11
    7.9800 4.823924 58.51 3423.48 3457.72
    7.9840 4.821510 58.72 3447.70 3470.08
    7.9880 4.819100 58.94 3474.04 3476.08
    7.9920 4.816692 59.01 3482.41 3492.96
    7.9960 4.814287 59.09 3491.59 3512.50
    8.0000 4.811883 59.51 3541.81 3535.19
    8.0040 4.809483 59.79 3574.67 3561.71
    8.0080 4.807084 60.57 3668.70 3593.01
    8.0120 4.804688 60.96 3715.85 3630.40
    8.0160 4.802294 61.66 3801.96 3675.90
    8.0200 4.799903 62.43 3898.00 3732.62
    8.0240 4.797514 63.11 3983.15 3805.41
    8.0280 4.795128 64.48 4157.52 3901.74
    8.0320 4.792744 65.76 4324.00 4032.97
    8.0360 4.790362 67.36 4537.89 4216.24
    8.0400 4.787983 69.62 4847.32 4476.48
    8.0440 4.785605 72.53 5260.48 4848.97
    8.0480 4.783231 75.85 5753.52 5378.53
    8.0520 4.780859 80.04 6405.74 6111.04
    8.0560 4.778489 84.78 7187.89 7081.11
    8.0600 4.776121 90.31 8156.26 8303.98
    8.0640 4.773756 96.17 9248.67 9762.72
    8.0680 4.771393 102.10 10424.70 11349.50
    8.0720 4.769033 106.38 11317.60 12774.30
    8.0760 4.766675 108.88 11854.70 13558.60
    8.0800 4.764319 108.16 11698.70 13335.30
    8.0840 4.761966 105.29 11086.50 12212.80
    8.0880 4.759614 100.95 10191.70 10645.30
    8.0920 4.757265 95.45 9111.54 9030.60
    8.0960 4.754919 89.88 8077.73 7593.53
    8.1000 4.752574 84.61 7158.15 6436.76
    8.1040 4.750233 79.95 6391.23 5579.14
    8.1080 4.747893 76.08 5788.85 4983.12
    8.1120 4.745555 73.31 5374.65 4587.63
    8.1160 4.743221 70.98 5037.96 4332.81
    8.1200 4.740888 69.40 4815.85 4171.61
    8.1240 4.738558 67.90 4610.81 4072.21
    8.1280 4.736230 66.82 4465.35 4015.99
    8.1320 4.733904 66.27 4391.92 3994.25
    8.1360 4.731581 65.74 4322.11 4005.51
    8.1400 4.729259 65.82 4332.62 4054.41
    8.1440 4.726941 66.49 4420.73 4151.58
    8.1480 4.724624 67.38 4540.35 4313.29
    8.1520 4.722309 69.04 4766.11 4592.04
    8.1560 4.719997 71.03 5045.36 4942.76
    8.1600 4.717688 74.02 5479.52 5412.91
    8.1640 4.715380 78.69 6192.78 6002.66
    8.1680 4.713074 84.51 7141.82 6671.68
    8.1720 4.710772 91.78 8423.07 7307.59
    8.1760 4.708471 97.11 9430.89 7714.00
    8.1800 4.706172 98.62 9726.26 7699.56
    8.1840 4.703876 94.51 8931.92 7257.44
    8.1880 4.701582 86.58 7496.65 6573.58
    8.1920 4.699290 78.52 6165.92 5849.33
    8.1960 4.697001 71.39 5096.52 5206.11
    8.2000 4.694714 66.79 4460.85 4693.02
    8.2040 4.692428 64.20 4121.19 4315.54
    8.2080 4.690145 62.41 3894.96 4054.60
    8.2120 4.687865 61.12 3735.73 3881.69
    8.2160 4.685587 60.71 3685.88 3768.76
    8.2200 4.683310 60.06 3606.61 3693.76
    8.2240 4.681036 59.65 3558.35 3643.13
    8.2280 4.678765 59.25 3510.77 3607.07
    8.2320 4.676495 58.91 3470.23 3578.40
    8.2360 4.674228 59.04 3485.23 3555.91
    8.2400 4.671962 58.83 3460.85 3538.00
    8.2440 4.669700 58.79 3456.38 3523.68
    8.2480 4.667439 58.75 3451.81 3512.30
    8.2520 4.665180 58.69 3444.31 3503.38
    8.2560 4.662924 58.84 3461.93 3496.57
    8.2600 4.660670 58.43 3413.68 3491.63
    8.2640 4.658418 58.60 3434.15 3488.36
    8.2680 4.656168 58.65 3439.93 3486.66
    8.2720 4.653920 58.52 3424.36 3486.40
    8.2760 4.651675 58.91 3470.93 3487.54
    8.2800 4.649432 59.10 3492.96 3490.07
    8.2840 4.647191 59.05 3486.52 3494.00
    8.2880 4.644951 59.22 3506.56 3499.39
    8.2920 4.642715 59.49 3538.52 3506.40
    8.2960 4.640481 59.58 3549.37 3514.97
    8.3000 4.638248 59.40 3527.85 3525.33
    8.3040 4.636017 59.53 3543.93 3537.68
    8.3080 4.633790 59.55 3546.07 3551.00
    8.3120 4.631563 59.40 3528.48 3568.21
    8.3160 4.629340 59.31 3517.41 3588.35
    8.3200 4.627118 59.44 3533.41 3611.94
    8.3240 4.624898 59.37 3524.36 3639.61
    8.3280 4.622681 59.57 3548.93 3652.15
    8.3320 4.620465 59.77 3571.96 3691.14
    8.3360 4.618252 60.30 3635.89 3737.28
    8.3400 4.616041 60.97 3717.11 3791.15
    8.3440 4.613832 61.09 3732.26 3857.45
    8.3480 4.611626 61.94 3837.00 3938.60
    8.3520 4.609420 62.98 3966.82 4040.42
    8.3560 4.607218 64.42 4150.37 4173.00
    8.3600 4.605018 66.32 4398.19 4354.49
    8.3640 4.602818 68.53 4696.63 4616.70
    8.3680 4.600623 71.94 5175.26 5011.40
    8.3720 4.598429 76.09 5790.15 5614.56
    8.3760 4.596236 81.65 6667.48 6521.99
    8.3800 4.594046 89.08 7935.04 7831.14
    8.3840 4.591859 98.88 9777.89 9606.31
    8.3880 4.589673 110.71 12256.00 11833.50
    8.3920 4.587489 123.34 15213.80 14336.10
    8.3960 4.585307 134.16 17998.70 16704.60
    8.4000 4.583128 140.40 19712.00 18247.30
    8.4040 4.580950 139.90 19571.50 18297.90
    8.4080 4.578775 132.57 17574.00 16833.00
    8.4120 4.576602 121.55 14775.10 14497.10
    8.4160 4.574430 109.32 11950.00 11994.10
    8.4200 4.572261 98.67 9735.35 9755.16
    8.4240 4.570094 89.92 8086.12 7960.00
    8.4280 4.567928 83.03 6894.65 6625.62
    8.4320 4.565766 78.19 6113.12 5709.49
    8.4360 4.563605 74.15 5497.96 5108.19
    8.4400 4.561446 70.94 5032.88 4727.82
    8.4440 4.559289 68.94 4753.31 4495.65
    8.4480 4.557134 67.60 4569.85 4365.21
    8.4520 4.554982 66.64 4440.73 4311.77
    8.4560 4.552830 66.46 4417.11 4344.51
    8.4600 4.550682 66.34 4401.52 4418.92
    8.4640 4.548535 66.64 4441.22 4545.81
    8.4680 4.546390 67.24 4521.85 4705.60
    8.4720 4.544248 67.86 4604.70 4859.34
    8.4760 4.542108 68.16 4645.22 4949.34
    8.4800 4.539969 67.90 4609.96 4924.85
    8.4840 4.537832 67.24 4521.37 4780.49
    8.4880 4.535697 66.37 4404.96 4570.82
    8.4920 4.533565 65.06 4232.63 4333.96
    8.4960 4.531434 63.50 4032.65 4118.63
    8.5000 4.529306 62.78 3941.54 3942.66
    8.5040 4.527179 62.24 3873.78 3809.42
    8.5080 4.525054 62.07 3852.08 3714.22
    8.5120 4.522932 61.69 3805.15 3648.93
    8.5160 4.520812 61.34 3762.23 3604.91
    8.5200 4.518693 61.24 3750.77 3575.05
    8.5240 4.516577 60.65 3678.50 3554.54
    8.5280 4.514462 60.52 3662.62 3540.73
    8.5320 4.512350 60.40 3647.92 3532.03
    8.5360 4.510239 60.37 3644.61 3527.01
    8.5400 4.508131 60.30 3636.19 3523.85
    8.5440 4.506024 59.74 3568.88 3520.16
    8.5480 4.503919 59.65 3557.85 3514.11
    8.5520 4.501816 59.55 3546.31 3505.93
    8.5560 4.499716 59.33 3519.62 3497.46
    8.5600 4.497617 59.34 3521.48 3490.43
    8.5640 4.495520 59.22 3507.30 3490.83
    8.5680 4.493425 59.13 3496.55 3489.33
    8.5720 4.491333 59.18 3501.78 3490.88
    8.5760 4.489241 59.43 3532.41 3495.51
    8.5800 4.487152 59.32 3519.11 3503.28
    8.5840 4.485065 59.39 3527.29 3514.42
    8.5880 4.482980 59.88 3585.81 3529.38
    8.5920 4.480897 60.14 3616.85 3548.96
    8.5960 4.478816 60.30 3636.22 3574.54
    8.6000 4.476737 60.82 3699.56 3608.45
    8.6040 4.474659 61.38 3767.56 3654.51
    8.6080 4.472584 61.64 3799.89 3718.83
    8.6120 4.470510 62.63 3922.54 3810.53
    8.6160 4.468439 63.54 4036.70 3942.12
    8.6200 4.466370 64.78 4196.68 4127.24
    8.6240 4.464302 66.69 4447.11 4375.64
    8.6280 4.462235 68.53 4696.33 4686.17
    8.6320 4.460172 70.65 4990.93 5037.63
    8.6360 4.458110 72.71 5286.54 5377.37
    8.6400 4.456050 73.65 5424.78 5615.13
    8.6440 4.453992 73.62 5419.19 5661.96
    8.6480 4.451936 72.56 5265.04 5511.28
    8.6520 4.449881 71.31 5084.67 5247.03
    8.6560 4.447829 69.86 4880.96 4934.28
    8.6600 4.445778 68.89 4746.37 4700.26
    8.6640 4.443730 68.51 4693.26 4543.76
    8.6680 4.441683 68.48 4690.14 4480.10
    8.6720 4.439639 69.48 4826.81 4520.93
    8.6760 4.437595 71.44 5103.96 4684.21
    8.6800 4.435554 74.21 5507.00 5001.39
    8.6840 4.433515 78.09 6097.42 5517.43
    8.6880 4.431478 83.64 6996.46 6282.51
    8.6920 4.429442 90.81 8245.65 7332.25
    8.6960 4.427409 99.25 9851.46 8659.46
    8.7000 4.425377 108.59 11791.80 10177.50
    8.7040 4.423347 117.19 13734.00 11668.00
    8.7080 4.421319 122.42 14987.00 12751.30
    8.7120 4.419293 122.35 14968.30 13042.30
    8.7160 4.417269 118.17 13963.50 12507.10
    8.7200 4.415246 111.89 12519.40 11523.10
    8.7240 4.413226 105.44 11118.00 10533.30
    8.7280 4.411208 101.42 10286.80 9807.34
    8.7320 4.409190 99.98 9995.46 9423.21
    8.7360 4.407176 100.02 10004.90 9300.25
    8.7400 4.405163 100.65 10131.20 9221.87
    8.7440 4.403151 100.00 10000.30 8926.83
    8.7480 4.401142 96.74 9358.00 8337.47
    8.7520 4.399135 91.18 8314.23 7514.74
    8.7560 4.397129 84.28 7103.89 6664.28
    8.7600 4.395125 78.27 6125.58 5905.49
    8.7640 4.393123 73.51 5403.69 5291.21
    8.7680 4.391122 70.22 4930.35 4866.64
    8.7720 4.389124 68.02 4627.23 4544.45
    8.7760 4.387127 66.61 4436.24 4334.69
    8.7800 4.385133 65.89 4341.92 4212.36
    8.7840 4.383140 65.30 4263.96 4162.93
    8.7880 4.381148 65.51 4291.84 4174.74
    8.7920 4.379159 66.13 4373.56 4252.17
    8.7960 4.377172 67.54 4561.08 4401.64
    8.8000 4.375186 69.44 4821.36 4627.24
    8.8040 4.373202 72.29 5226.56 4922.69
    8.8080 4.371220 75.51 5702.52 5260.57
    8.8120 4.369239 78.77 6204.80 5578.96
    8.8160 4.367261 80.87 6540.32 5776.52
    8.8200 4.365285 81.44 6632.48 5760.05
    8.8240 4.363309 79.71 6354.04 5547.41
    8.8280 4.361336 76.48 5849.04 5196.53
    8.8320 4.359365 72.42 5244.19 4824.38
    8.8360 4.357395 68.37 4674.62 4491.45
    8.8400 4.355428 66.05 4362.58 4223.26
    8.8440 4.353462 64.37 4143.56 4023.39
    8.8480 4.351498 63.28 4003.92 3883.54
    8.8520 4.349535 62.77 3939.46 3790.19
    8.8560 4.347575 61.95 3838.15 3729.75
    8.8600 4.345616 61.51 3783.58 3691.09
    8.8640 4.343658 60.87 3705.12 3666.42
    8.8680 4.341703 60.80 3696.08 3650.79
    8.8720 4.339750 60.42 3650.70 3641.48
    8.8760 4.337798 60.47 3656.19 3636.87
    8.8800 4.335847 60.67 3681.15 3636.12
    8.8840 4.333899 60.57 3668.27 3638.76
    8.8880 4.331953 60.78 3694.48 3644.54
    8.8920 4.330008 60.97 3717.08 3653.36
    8.8960 4.328065 61.22 3748.31 3665.19
    8.9000 4.326124 61.82 3821.69 3675.81
    8.9040 4.324184 62.39 3892.31 3694.17
    8.9080 4.322247 62.48 3904.00 3716.05
    8.9120 4.320311 62.59 3917.81 3741.80
    8.9160 4.318376 62.55 3913.08 3771.89
    8.9200 4.316443 62.48 3903.65 3806.87
    8.9240 4.314513 62.77 3940.69 3849.33
    8.9280 4.312583 63.01 3969.92 3896.58
    8.9320 4.310656 63.68 4054.58 3952.31
    8.9360 4.308731 64.07 4105.19 4016.52
    8.9400 4.306807 64.92 4214.50 4091.87
    8.9440 4.304884 65.98 4353.27 4180.93
    8.9480 4.302964 67.33 4532.93 4287.22
    8.9520 4.301045 68.42 4681.92 4416.00
    8.9560 4.299128 69.93 4889.92 4575.84
    8.9600 4.297213 71.81 5156.31 4780.77
    8.9640 4.295299 74.28 5517.12 5054.68
    8.9680 4.293387 76.85 5905.44 5416.97
    8.9720 4.291477 80.25 6440.64 5965.17
    8.9760 4.289568 84.89 7206.48 6759.43
    8.9800 4.287662 90.17 8130.15 7895.50
    8.9840 4.285757 96.23 9259.59 9470.74
    8.9880 4.283853 103.36 10684.00 11557.00
    8.9920 4.281951 111.05 12331.90 14161.00
    8.9960 4.280051 118.71 14091.00 17156.60
    9.0000 4.278153 126.08 15895.70 20183.20
    9.0040 4.276257 133.52 17826.50 22744.40
    9.0080 4.274361 141.84 20119.30 24511.80
    9.0120 4.272468 151.45 22935.40 25602.50
    9.0160 4.270576 161.81 26183.70 26162.30
    9.0200 4.268686 169.25 28645.10 25926.50
    9.0240 4.266798 168.57 28414.40 24470.70
    9.0280 4.264912 158.74 25197.80 21877.30
    9.0320 4.263027 141.89 20133.90 18773.90
    9.0360 4.261144 124.05 15389.20 15771.70
    9.0400 4.259262 110.29 12164.20 13185.20
    9.0440 4.257382 100.97 10196.00 11121.90
    9.0480 4.255504 94.95 9015.26 9616.35
    9.0520 4.253627 91.32 8338.56 8668.81
    9.0560 4.251753 89.60 8027.85 8251.61
    9.0600 4.249879 90.51 8192.04 8321.01
    9.0640 4.248008 93.46 8735.22 8820.08
    9.0680 4.246138 98.88 9777.59 9664.69
    9.0720 4.244270 104.23 10863.80 10705.50
    9.0760 4.242403 109.49 11988.30 11672.00
    9.0800 4.240538 111.80 12498.80 12189.10
    9.0840 4.238675 110.42 12193.30 11945.20
    9.0880 4.236813 105.82 11197.60 10991.80
    9.0920 4.234952 98.80 9761.19 9673.65
    9.0960 4.233094 91.50 8371.54 8323.88
    9.1000 4.231237 84.92 7211.88 7133.48
    9.1040 4.229383 79.32 6291.96 6177.29
    9.1080 4.227529 75.07 5635.08 5460.32
    9.1120 4.225677 71.81 5156.77 4949.75
    9.1160 4.223826 69.30 4803.15 4597.72
    9.1200 4.221978 67.60 4570.00 4357.09
    9.1240 4.220131 66.19 4380.65 4190.03
    9.1280 4.218286 65.00 4224.46 4070.14
    9.1320 4.216442 63.96 4091.27 3981.08
    9.1360 4.214600 63.12 3983.52 3913.51
    9.1400 4.212759 62.76 3939.04 3863.08
    9.1440 4.210920 62.34 3886.04 3827.77
    9.1480 4.209083 61.98 3841.58 3808.84
    9.1520 4.207247 62.05 3849.81 3809.56
    9.1560 4.205413 61.76 3814.21 3834.99
    9.1600 4.203580 61.97 3840.81 3890.71
    9.1640 4.201750 62.65 3925.63 3980.78
    9.1680 4.199920 63.81 4072.00 4104.83
    9.1720 4.198092 66.17 4378.04 4253.59
    9.1760 4.196267 68.38 4675.68 4403.33
    9.1800 4.194442 70.14 4919.74 4512.91
    9.1840 4.192619 70.31 4943.00 4539.58
    9.1880 4.190798 68.49 4691.12 4469.58
    9.1920 4.188978 65.94 4348.00 4325.16
    9.1960 4.187160 63.07 3977.74 4145.34
    9.2000 4.185343 61.51 3783.44 3965.81
    9.2040 4.183528 60.42 3650.08 3808.66
    9.2080 4.181715 59.77 3572.12 3682.51
    9.2120 4.179903 59.29 3515.58 3587.29
    9.2160 4.178092 59.17 3500.92 3518.40
    9.2200 4.176284 59.02 3482.79 3469.72
    9.2240 4.174477 58.77 3453.58 3435.45
    9.2280 4.172671 58.73 3449.15 3410.90
    9.2320 4.170867 58.53 3425.85 3392.80
    9.2360 4.169065 58.83 3461.54 3378.99
    9.2400 4.167264 58.65 3440.00 3368.01
    9.2440 4.165464 58.82 3460.35 3358.83
    9.2480 4.163667 58.81 3458.69 3350.79
    9.2520 4.161870 58.39 3409.19 3343.74
    9.2560 4.160076 58.75 3451.18 3338.06
    9.2600 4.158283 58.70 3445.43 3334.40
    9.2640 4.156491 58.70 3446.07 3307.12
    9.2680 4.154701 58.93 3473.26 3311.40
    9.2720 4.152913 58.74 3450.96 3320.90
    9.2760 4.151126 58.97 3477.22 3338.04
    9.2800 4.149341 59.10 3492.52 3329.85
    9.2840 4.147556 59.27 3513.44 3370.19
    9.2880 4.145774 59.20 3504.93 3423.29
    9.2920 4.143994 59.55 3545.63 3487.04
    9.2960 4.142214 59.98 3597.19 3554.46
    9.3000 4.140437 59.91 3588.67 3609.77
    9.3040 4.138660 59.93 3591.74 3640.43
    9.3080 4.136886 59.87 3584.93 3634.06
    9.3120 4.135113 59.43 3532.26 3596.47
    9.3160 4.133341 59.22 3507.19 3540.69
    9.3200 4.131571 58.90 3469.70 3493.37
    9.3240 4.129803 58.72 3447.75 3430.31
    9.3280 4.128036 58.62 3436.30 3374.15
    9.3320 4.126270 58.34 3404.11 3328.54
    9.3360 4.124506 58.42 3413.19 3293.88
    9.3400 4.122744 58.47 3419.26 3251.17
    9.3440 4.120983 58.18 3384.52 3234.23
    9.3480 4.119224 58.14 3380.78 3222.89
    9.3520 4.117465 57.71 3331.00 3215.58
    9.3560 4.115709 58.00 3364.26 3211.23
    9.3600 4.113954 57.99 3363.07 3209.31
    9.3640 4.112200 57.82 3342.81 3209.70
    9.3680 4.110449 57.87 3349.48 3212.72
    9.3720 4.108698 57.94 3357.33 3218.87
    9.3760 4.106949 57.58 3315.48 3234.67
    9.3800 4.105202 57.82 3343.63 3248.78
    9.3840 4.103456 57.80 3341.37 3268.77
    9.3880 4.101711 57.83 3344.04 3288.79
    9.3920 4.099968 57.85 3346.23 3307.38
    9.3960 4.098227 57.69 3327.92 3318.84
    9.4000 4.096487 57.73 3332.73 3318.25
    9.4040 4.094748 57.78 3338.85 3306.04
    9.4080 4.093011 57.85 3346.54 3287.56
    9.4120 4.091276 58.07 3372.00 3268.26
    9.4160 4.089541 57.67 3326.00 3251.36
    9.4200 4.087809 57.95 3358.73 3238.19
    9.4240 4.086078 57.80 3340.35 3228.93
    9.4280 4.084348 57.83 3344.04 3223.13
    9.4320 4.082620 58.20 3387.77 3220.09
    9.4360 4.080893 57.79 3339.46 3219.12
    9.4400 4.079168 57.75 3334.81 3219.64
    9.4440 4.077444 57.91 3353.00 3219.50
    9.4480 4.075722 57.89 3350.88 3221.31
    9.4520 4.074001 58.05 3369.27 3224.63
    9.4560 4.072281 58.26 3394.59 3228.67
    9.4600 4.070563 58.29 3397.15 3233.44
    9.4640 4.068847 58.37 3406.70 3239.01
    9.4680 4.067132 58.67 3441.81 3245.44
    9.4720 4.065418 58.89 3468.00 3252.85
    9.4760 4.063706 58.60 3434.48 3261.40
    9.4800 4.061995 58.58 3431.22 3271.32
    9.4840 4.060286 58.31 3399.78 3282.93
    9.4880 4.058578 58.65 3440.31 3296.70
    9.4920 4.056872 58.54 3426.89 3313.32
    9.4960 4.055166 58.54 3426.92 3333.74
    9.5000 4.053463 58.88 3467.35 3359.16
    9.5040 4.051761 59.08 3490.04 3390.90
    9.5080 4.050060 59.41 3529.69 3430.20
    9.5120 4.048361 59.73 3568.04 3477.90
    9.5160 4.046663 60.44 3652.77 3533.90
    9.5200 4.044967 60.82 3699.35 3596.60
    9.5240 4.043272 61.44 3774.50 3662.44
    9.5280 4.041578 62.19 3867.69 3728.28
    9.5320 4.039887 62.75 3937.62 3798.05
    9.5360 4.038196 63.64 4050.25 3887.33
    9.5400 4.036506 64.95 4218.59 4020.92
    9.5440 4.034819 66.46 4416.65 4230.53
    9.5480 4.033132 68.91 4748.31 4554.22
    9.5520 4.031447 72.25 5220.77 5032.79
    9.5560 4.029764 76.52 5855.27 5701.52
    9.5600 4.028081 82.33 6778.52 6574.44
    9.5640 4.026401 88.94 7911.04 7621.40
    9.5680 4.024722 95.39 9098.86 8738.21
    9.5720 4.023043 100.75 10150.30 9700.35
    9.5760 4.021367 103.01 10610.40 10186.50
    9.5800 4.019692 101.17 10234.90 9981.34
    9.5840 4.018018 96.35 9283.75 9193.24
    9.5880 4.016346 90.24 8143.78 8138.32
    9.5920 4.014674 83.72 7009.59 7091.83
    9.5960 4.013005 78.27 6125.70 6205.13
    9.6000 4.011337 74.32 5523.74 5540.09
    9.6040 4.009670 71.64 5132.52 5109.36
    9.6080 4.008005 69.49 4829.30 4901.12
    9.6120 4.006341 69.03 4765.61 4893.01
    9.6160 4.004678 69.62 4846.33 5062.00
    9.6200 4.003017 71.60 5127.07 5384.56
    9.6240 4.001357 75.34 5675.81 5808.17
    9.6280 3.999698 79.58 6333.26 6259.56
    9.6320 3.998041 83.13 6910.26 6611.77
    9.6360 3.996386 83.69 7003.79 6726.64
    9.6400 3.994731 80.62 6500.04 6547.70
    9.6440 3.993078 75.76 5739.63 6135.95
    9.6480 3.991427 70.56 4978.07 5610.82
    9.6520 3.989776 66.72 4451.56 5082.44
    9.6560 3.988127 64.14 4113.44 4618.93
    9.6600 3.986480 62.36 3888.22 4246.82
    9.6640 3.984834 61.42 3772.37 3966.86
    9.6680 3.983189 60.41 3649.61 3767.41
    9.6720 3.981546 59.75 3569.65 3626.58
    9.6760 3.979904 59.11 3494.50 3528.60
    9.6800 3.978263 58.70 3446.08 3459.20
    9.6840 3.976624 58.53 3425.23 3408.33
    9.6880 3.974986 58.45 3416.85 3369.50
    9.6920 3.973349 58.26 3393.69 3338.51
    9.6960 3.971714 58.07 3371.85 3313.07
    9.7000 3.970080 57.80 3341.19 3291.72
    9.7040 3.968447 57.83 3343.78 3273.53
    9.7080 3.966816 57.56 3312.58 3257.88
    9.7120 3.965186 57.29 3282.35 3244.31
    9.7160 3.963558 57.66 3324.88 3232.46
    9.7200 3.961931 57.46 3301.62 3222.08
    9.7240 3.960305 57.13 3263.69 3212.94
    9.7280 3.958681 57.46 3301.08 3204.87
    9.7320 3.957057 57.35 3288.54 3197.74
    9.7360 3.955436 57.42 3296.85 3191.43
    9.7400 3.953815 57.09 3259.15 3185.86
    9.7440 3.952196 56.96 3244.15 3180.94
    9.7480 3.950578 57.16 3267.23 3176.64
    9.7520 3.948961 56.97 3246.04 3172.89
    9.7560 3.947346 56.98 3247.26 3169.67
    9.7600 3.945732 57.11 3262.08 3166.95
    9.7640 3.944120 57.12 3262.81 3164.73
    9.7680 3.942509 57.04 3253.59 3163.06
    9.7720 3.940898 57.07 3257.04 3161.81
    9.7760 3.939290 57.07 3257.36 3161.06
    9.7800 3.937683 56.95 3243.84 3160.84
    9.7840 3.936077 57.09 3259.64 3161.18
    9.7880 3.934473 56.96 3244.32 3161.79
    9.7920 3.932869 57.18 3269.64 3163.44
    9.7960 3.931267 57.09 3259.40 3167.84
    9.8000 3.929667 57.17 3268.20 3171.20
    9.8040 3.928067 57.42 3297.56 3175.60
    9.8080 3.926469 57.49 3305.68 3181.23
    9.8120 3.924872 57.26 3278.80 3188.35
    9.8160 3.923277 57.31 3284.68 3197.35
    9.8200 3.921683 57.49 3304.88 3208.75
    9.8240 3.920090 57.86 3348.04 3223.45
    9.8280 3.918498 58.06 3370.92 3242.84
    9.8320 3.916908 58.60 3434.27 3269.30
    9.8360 3.915319 58.90 3468.65 3306.69
    9.8400 3.913731 59.61 3553.27 3345.31
    9.8440 3.912145 60.13 3615.68 3425.24
    9.8480 3.910560 61.13 3736.88 3540.93
    9.8520 3.908976 62.79 3942.35 3703.62
    9.8560 3.907393 64.84 4203.81 3921.75
    9.8600 3.905812 67.49 4554.35 4195.98
    9.8640 3.904232 70.74 5003.46 4511.74
    9.8680 3.902653 74.30 5519.85 4832.27
    9.8720 3.901076 77.55 6013.81 5095.90
    9.8760 3.899500 79.75 6359.96 5222.51
    9.8800 3.897925 79.73 6357.65 5155.44
    9.8840 3.896352 77.58 6018.54 4920.29
    9.8880 3.894780 73.54 5408.37 4606.60
    9.8920 3.893208 69.34 4807.38 4297.36
    9.8960 3.891639 65.94 4348.73 4034.55
    9.9000 3.890070 63.66 4052.08 3849.66
    9.9040 3.888503 62.17 3865.12 3738.78
    9.9080 3.886937 61.60 3794.35 3701.21
    9.9120 3.885373 61.74 3811.30 3724.05
    9.9160 3.883809 62.45 3899.88 3791.56
    9.9200 3.882247 63.73 4061.58 3905.44
    9.9240 3.880686 65.03 4228.38 3981.05
    9.9280 3.879126 65.65 4310.31 4001.77
    9.9320 3.877568 65.14 4243.58 3947.66
    9.9360 3.876011 63.58 4042.81 3837.63
    9.9400 3.874455 62.17 3865.04 3707.47
    9.9440 3.872900 60.76 3691.96 3583.14
    9.9480 3.871347 59.76 3571.33 3476.14
    9.9520 3.869795 58.84 3461.77 3389.21
    9.9560 3.868244 58.73 3449.58 3321.77
    9.9600 3.866695 58.41 3412.23 3271.69
    9.9640 3.865146 58.36 3405.69 3235.68
    9.9680 3.863599 57.88 3349.56 3210.25
    9.9720 3.862053 58.04 3368.43 3197.89
    9.9760 3.860508 57.89 3351.67 3185.66
    9.9800 3.858965 57.89 3350.81 3177.37
    9.9840 3.857423 57.80 3341.07 3172.07
    9.9880 3.855882 57.68 3326.78 3169.21
    9.9920 3.854342 57.65 3324.00 3168.52
    9.9960 3.852804 57.81 3342.00 3169.99
    10.0000 3.851267 57.64 3321.81 3173.77
    10.0040 3.849731 57.56 3313.33 3180.25
    10.0080 3.848196 57.84 3345.07 3190.15
    10.0120 3.846663 57.93 3356.00 3204.24
    10.0160 3.845130 58.01 3365.57 3224.03
    10.0200 3.843599 58.15 3381.19 3251.49
    10.0240 3.842069 58.51 3423.59 3289.12
    10.0280 3.840541 59.10 3492.37 3339.97
    10.0320 3.839013 59.66 3558.74 3407.93
    10.0360 3.837487 60.48 3657.30 3515.91
    10.0400 3.835962 61.67 3802.96 3627.80
    10.0440 3.834439 63.00 3969.33 3755.97
    10.0480 3.832916 63.92 4086.15 3882.03
    10.0520 3.831394 64.47 4156.52 3972.07
    10.0560 3.829874 64.64 4178.48 3990.07
    10.0600 3.828356 63.98 4093.56 3929.04
    10.0640 3.826838 63.01 3969.93 3818.67
    10.0680 3.825321 62.17 3865.44 3696.49
    10.0720 3.823806 60.86 3703.37 3586.32
    10.0760 3.822292 60.12 3614.00 3498.70
    10.0800 3.820779 59.44 3532.89 3435.95
    10.0840 3.819268 58.71 3447.04 3395.95
    10.0880 3.817757 58.47 3418.62 3374.66
    10.0920 3.816248 58.46 3417.15 3367.83
    10.0960 3.814740 58.18 3384.46 3371.91
    10.1000 3.813233 58.39 3409.23 3384.51
    10.1040 3.811727 58.49 3421.58 3404.34
    10.1080 3.810223 58.58 3431.65 3444.29
    10.1120 3.808719 58.77 3453.42 3478.63
    10.1160 3.807217 59.30 3515.96 3521.21
    10.1200 3.805716 59.59 3551.04 3573.67
    10.1240 3.804217 59.97 3596.15 3638.67
    10.1280 3.802718 60.66 3679.96 3720.51
    10.1320 3.801221 61.45 3776.50 3825.85
    10.1360 3.799724 63.03 3972.59 3968.34
    10.1400 3.798229 64.47 4155.77 4163.59
    10.1440 3.796736 66.95 4482.62 4452.63
    10.1480 3.795243 69.88 4883.46 4875.99
    10.1520 3.793751 73.61 5418.59 5489.68
    10.1560 3.792261 78.48 6158.71 6349.98
    10.1600 3.790772 84.39 7121.44 7496.78
    10.1640 3.789284 91.97 8457.63 8925.89
    10.1680 3.787797 99.56 9912.43 10548.90
    10.1720 3.786312 106.74 11392.90 12124.90
    10.1760 3.784827 111.03 12327.90 13224.50
    10.1800 3.783344 111.48 12427.60 13399.10
    10.1840 3.781862 108.00 11664.50 12576.40
    10.1880 3.780381 101.62 10327.20 11141.30
    10.1920 3.778901 95.05 9034.54 9563.98
    10.1960 3.777423 88.10 7761.78 8151.58
    10.2000 3.775946 82.07 6735.00 7037.46
    10.2040 3.774469 78.03 6089.38 6261.03
    10.2080 3.772994 75.31 5671.92 5795.81
    10.2120 3.771520 74.22 5508.73 5600.29
    10.2160 3.770047 74.76 5589.65 5615.11
    10.2200 3.768576 75.75 5738.59 5769.39
    10.2240 3.767105 77.38 5987.35 5970.65
    10.2280 3.765636 78.16 6109.58 6111.99
    10.2320 3.764167 77.25 5968.31 6063.29
    10.2360 3.762701 75.74 5735.88 5829.92
    10.2400 3.761235 72.50 5256.96 5499.75
    10.2440 3.759770 70.18 4925.27 5170.71
    10.2480 3.758306 68.16 4645.65 4904.38
    10.2520 3.756844 67.12 4504.85 4731.64
    10.2560 3.755383 67.03 4492.96 4669.55
    10.2600 3.753922 67.90 4610.89 4733.11
    10.2640 3.752463 69.56 4838.07 4942.20
    10.2680 3.751006 72.30 5227.19 5323.84
    10.2720 3.749549 76.32 5824.32 5908.54
    10.2760 3.748093 81.89 6705.63 6718.77
    10.2800 3.746639 88.81 7887.00 7747.48
    10.2840 3.745185 96.41 9294.81 8924.32
    10.2880 3.743733 103.61 10735.30 10063.70
    10.2920 3.742282 107.93 11649.10 10838.40
    10.2960 3.740832 108.21 11710.00 10916.90
    10.3000 3.739383 103.36 10684.00 10258.80
    10.3040 3.737936 96.26 9265.96 9160.68
    10.3080 3.736489 89.17 7950.59 7970.31
    10.3120 3.735043 82.47 6802.07 6901.43
    10.3160 3.733599 77.99 6081.81 6041.98
    10.3200 3.732156 74.41 5536.70 5411.47
    10.3240 3.730714 72.43 5246.79 4986.68
    10.3280 3.729273 71.31 5085.41 4734.44
    10.3320 3.727833 71.13 5058.89 4627.16
    10.3360 3.726394 71.76 5149.22 4653.05
    10.3400 3.724957 73.12 5346.96 4816.12
    10.3440 3.723520 74.80 5595.41 5130.65
    10.3480 3.722085 77.26 5969.37 5611.47
    10.3520 3.720650 79.98 6396.96 6259.15
    10.3560 3.719217 83.35 6947.48 7038.51
    10.3600 3.717785 86.24 7438.11 7846.48
    10.3640 3.716354 87.86 7718.52 8478.64
    10.3680 3.714924 88.83 7889.96 8678.97
    10.3720 3.713495 87.81 7710.67 8337.27
    10.3760 3.712068 85.45 7301.44 7606.27
    10.3800 3.710641 82.18 6753.00 6742.53
    10.3840 3.709216 79.11 6257.89 5928.12
    10.3880 3.707792 75.74 5736.00 5247.55
    10.3920 3.706368 72.56 5265.00 4722.64
    10.3960 3.704946 70.13 4918.12 4342.56
    10.4000 3.703525 68.11 4639.46 4081.02
    10.4040 3.702105 66.31 4397.04 3908.19
    10.4080 3.700686 64.90 4211.50 3798.16
    10.4120 3.699268 64.27 4130.08 3731.76
    10.4160 3.697851 63.34 4012.08 3697.01
    10.4200 3.696436 62.65 3924.62 3688.13
    10.4240 3.695022 62.52 3908.85 3704.24
    10.4280 3.693608 62.90 3956.38 3748.58
    10.4320 3.692196 63.66 4052.23 3827.95
    10.4360 3.690784 64.30 4133.92 3952.21
    10.4400 3.689374 65.94 4348.00 4109.46
    10.4440 3.687965 68.37 4674.04 4363.16
    10.4480 3.686557 71.37 5094.04 4698.51
    10.4520 3.685150 75.51 5702.50 5116.30
    10.4560 3.683744 79.86 6377.78 5596.27
    10.4600 3.682339 83.59 6987.67 6089.22
    10.4640 3.680936 86.66 7509.48 6548.76
    10.4680 3.679533 88.97 7916.44 6989.19
    10.4720 3.678132 91.33 8341.33 7470.86
    10.4760 3.676731 93.68 8775.78 8007.29
    10.4800 3.675332 96.56 9323.22 8490.03
    10.4840 3.673933 97.61 9528.63 8694.31
    10.4880 3.672536 96.11 9236.50 8432.77
    10.4920 3.671140 91.09 8298.19 7746.04
    10.4960 3.669744 84.48 7136.23 6871.26
    10.5000 3.668351 78.23 6120.35 6008.99
    10.5040 3.666958 72.85 5306.67 5266.31
    10.5080 3.665565 68.38 4675.23 4677.48
    10.5120 3.664175 65.03 4228.31 4237.47
    10.5160 3.662785 62.85 3949.54 3922.76
    10.5200 3.661396 60.95 3714.73 3703.05
    10.5240 3.660008 59.36 3523.85 3550.00
    10.5280 3.658622 58.46 3417.62 3441.43
    10.5320 3.657236 57.79 3339.62 3361.41
    10.5360 3.655851 57.06 3255.39 3300.02
    10.5400 3.654468 56.71 3215.93 3255.18
    10.5440 3.653085 56.14 3151.19 3215.10
    10.5480 3.651704 55.92 3127.00 3181.51
    10.5520 3.650324 55.66 3098.12 3152.94
    10.5560 3.648944 55.60 3091.38 3109.94
    10.5600 3.647566 55.60 3090.86 3089.16
    10.5640 3.646189 55.36 3064.19 3071.04
    10.5680 3.644813 55.03 3028.57 3055.10
    10.5720 3.643438 54.98 3022.48 3041.00
    10.5760 3.642063 55.17 3043.85 3028.45
    10.5800 3.640691 54.73 2995.15 3017.23
    10.5840 3.639318 54.76 2999.04 3007.13
    10.5880 3.637948 54.76 2998.22 2997.89
    10.5920 3.636578 54.47 2967.33 2989.62
    10.5960 3.635209 54.37 2955.59 2982.37
    10.6000 3.633841 54.44 2963.93 2975.50
    10.6040 3.632474 54.63 2984.19 2969.20
    10.6080 3.631108 54.35 2953.78 2963.42
    10.6120 3.629743 54.34 2953.32 2988.05
    10.6160 3.628380 54.57 2977.70 2984.08
    10.6200 3.627017 54.22 2939.61 2982.57
    10.6240 3.625655 54.42 2961.33 2979.82
    10.6280 3.624295 54.25 2943.26 2963.93
    10.6320 3.622935 54.27 2945.15 2962.03
    10.6360 3.621577 54.23 2940.71 2960.37
    10.6400 3.620219 53.85 2899.52 2959.02
    10.6440 3.618862 54.23 2941.07 2957.96
    10.6480 3.617507 53.99 2914.74 2957.20
    10.6520 3.616152 54.02 2917.63 2956.74
    10.6560 3.614799 54.22 2939.89 2956.57
    10.6600 3.613446 54.20 2938.11 2956.71
    10.6640 3.612095 54.12 2929.00 2957.16
    10.6680 3.610744 53.96 2912.07 2957.94
    10.6720 3.609395 54.15 2932.26 2959.08
    10.6760 3.608047 54.12 2929.11 2960.59
    10.6800 3.606699 53.99 2914.81 2962.51
    10.6840 3.605353 54.15 2931.78 2964.88
    10.6880 3.604007 54.15 2932.15 2967.77
    10.6920 3.602663 54.38 2957.22 2971.24
    10.6960 3.601320 54.62 2983.26 2975.38
    10.7000 3.599977 54.60 2981.56 2980.43
    10.7040 3.598636 55.04 3029.46 2986.60
    10.7080 3.597296 54.98 3023.33 2994.20
    10.7120 3.595956 55.01 3026.33 3003.59
    10.7160 3.594618 54.74 2996.59 3015.17
    10.7200 3.593280 54.72 2993.89 3029.26
    10.7240 3.591944 54.93 3017.44 3041.82
    10.7280 3.590609 55.04 3029.00 3061.12
    10.7320 3.589274 54.94 3018.48 3081.82
    10.7360 3.587941 54.93 3017.63 3102.26
    10.7400 3.586608 54.82 3004.89 3121.64
    10.7440 3.585277 54.95 3019.81 3141.86
    10.7480 3.583947 55.39 3067.96 3154.49
    10.7520 3.582617 55.26 3054.07 3189.31
    10.7560 3.581289 55.50 3080.36 3237.50
    10.7600 3.579961 56.03 3139.19 3303.10
    10.7640 3.578635 56.51 3193.37 3390.06
    10.7680 3.577310 57.24 3276.89 3501.52
    10.7720 3.575985 58.18 3384.48 3640.16
    10.7760 3.574661 59.32 3518.38 3810.02
    10.7800 3.573339 60.63 3676.54 4015.88
    10.7840 3.572017 62.28 3879.12 4256.29
    10.7880 3.570697 64.41 4148.08 4509.89
    10.7920 3.569378 65.67 4312.27 4722.25
    10.7960 3.568059 66.42 4412.23 4817.41
    10.8000 3.566741 66.12 4371.85 4758.60
    10.8040 3.565425 65.05 4231.77 4590.28
    10.8080 3.564109 63.99 4094.27 4391.92
    10.8120 3.562794 62.88 3953.62 4221.53
    10.8160 3.561481 62.36 3888.88 4107.77
    10.8200 3.560168 62.35 3887.73 4062.25
    10.8240 3.558856 62.96 3963.58 4090.94
    10.8280 3.557545 64.23 4125.54 4201.96
    10.8320 3.556236 66.53 4426.19 4412.42
    10.8360 3.554927 69.35 4809.41 4754.13
    10.8400 3.553619 73.69 5430.44 5275.15
    10.8440 3.552312 78.93 6229.81 6036.25
    10.8480 3.551006 85.37 7287.41 7097.90
    10.8520 3.549701 93.77 8792.59 8501.25
    10.8560 3.548397 103.07 10622.90 10234.20
    10.8600 3.547094 112.06 12558.30 12173.60
    10.8640 3.545792 119.88 14370.10 13985.90
    10.8680 3.544491 123.77 15319.60 15101.60
    10.8720 3.543191 123.17 15170.00 15026.10
    10.8760 3.541891 118.13 13954.50 13808.20
    10.8800 3.540593 110.13 12128.30 11973.70
    10.8840 3.539296 101.26 10254.10 10038.20
    10.8880 3.538000 91.96 8456.89 8311.52
    10.8920 3.536704 84.03 7061.04 6912.92
    10.8960 3.535410 77.48 6003.04 5854.35
    10.9000 3.534117 72.46 5250.52 5090.86
    10.9040 3.532824 68.38 4676.37 4556.68
    10.9080 3.531532 65.46 4285.44 4186.54
    10.9120 3.530241 62.97 3964.79 3927.13
    10.9160 3.528952 61.22 3747.70 3739.55
    10.9200 3.527663 59.67 3561.07 3598.72
    10.9240 3.526376 58.62 3436.30 3488.93
    10.9280 3.525088 57.50 3306.26 3400.64
    10.9320 3.523803 56.78 3223.74 3328.01
    10.9360 3.522518 56.09 3145.68 3267.30
    10.9400 3.521234 55.97 3132.78 3216.04
    10.9440 3.519950 55.35 3063.07 3172.13
    10.9480 3.518668 54.99 3024.14 3134.30
    10.9520 3.517387 54.62 2983.33 3101.47
    10.9560 3.516107 54.44 2963.33 3072.78
    10.9600 3.514827 53.83 2897.30 3047.57
    10.9640 3.513549 53.95 2910.56 3026.24
    10.9680 3.512272 53.71 2884.71 3006.54
    10.9720 3.510995 53.39 2850.14 2988.91
    10.9760 3.509720 53.48 2860.54 2973.13
    10.9800 3.508445 53.38 2849.71 2958.93
    10.9840 3.507171 53.40 2851.29 2946.13
    10.9880 3.505898 53.12 2821.50 2934.56
    10.9920 3.504627 53.02 2811.57 2924.07
    10.9960 3.503355 53.08 2817.21 2914.43
    11.0000 3.502085 52.79 2787.04 2905.77
    11.0040 3.500817 53.05 2814.39 2897.90
    11.0080 3.499548 52.93 2801.86 2890.73
    11.0120 3.498281 53.08 2817.39 2884.22
    11.0160 3.497015 52.93 2801.07 2878.32
    11.0200 3.495749 52.77 2784.36 2872.99
    11.0240 3.494485 52.74 2781.21 2868.19
    11.0280 3.493221 52.63 2770.39 2863.92
    11.0320 3.491959 52.91 2799.71 2859.91
    11.0360 3.490697 52.88 2796.46 2856.51
    11.0400 3.489436 52.70 2776.86 2853.77
    11.0440 3.488176 52.67 2774.32 2851.55
    11.0480 3.486917 52.68 2775.46 2849.88
    11.0520 3.485659 52.61 2767.61 2848.81
    11.0560 3.484402 52.53 2759.71 2844.40
    11.0600 3.483145 52.62 2768.50 2844.81
    11.0640 3.481890 52.67 2773.93 2846.04
    11.0680 3.480636 52.78 2785.75 2874.30
    11.0720 3.479382 52.69 2776.14 2878.46
    11.0760 3.478129 52.91 2799.07 2884.03
    11.0800 3.476878 52.99 2807.68 2891.38
    11.0840 3.475627 52.90 2798.78 2901.02
    11.0880 3.474377 53.06 2815.15 2913.80
    11.0920 3.473128 53.60 2872.56 2931.09
    11.0960 3.471880 53.48 2860.63 2955.20
    11.1000 3.470633 54.04 2920.04 2989.83
    11.1040 3.469386 54.34 2952.52 3040.37
    11.1080 3.468141 55.02 3026.78 3114.09
    11.1120 3.466896 56.02 3137.93 3218.95
    11.1160 3.465652 57.46 3301.41 3362.94
    11.1200 3.464410 59.33 3520.00 3549.06
    11.1240 3.463168 61.63 3798.78 3793.29
    11.1280 3.461927 64.27 4130.11 3996.37
    11.1320 3.460687 66.39 4407.04 4182.79
    11.1360 3.459448 67.34 4534.96 4245.65
    11.1400 3.458210 66.80 4462.15 4157.86
    11.1440 3.456972 64.84 4204.48 3965.99
    11.1480 3.455736 62.23 3872.19 3744.59
    11.1520 3.454500 59.56 3546.93 3543.54
    11.1560 3.453266 57.31 3284.21 3382.81
    11.1600 3.452032 55.80 3113.71 3264.40
    11.1640 3.450799 55.27 3054.36 3181.05
    11.1680 3.449567 54.62 2983.24 3122.66
    11.1720 3.448336 54.38 2956.82 3081.81
    11.1760 3.447105 54.20 2937.76 3055.19
    11.1800 3.445876 54.10 2926.36 3041.37
    11.1840 3.444647 54.19 2936.11 3039.31
    11.1880 3.443420 54.26 2944.63 3047.80
    11.1920 3.442193 55.12 3038.41 3065.63
    11.1960 3.440967 55.75 3108.50 3092.62
    11.2000 3.439742 56.65 3209.43 3130.36
    11.2040 3.438518 58.07 3371.56 3179.72
    11.2080 3.437295 59.30 3517.04 3237.00
    11.2120 3.436072 60.26 3631.70 3290.27
    11.2160 3.434851 61.13 3737.30 3320.67
    11.2200 3.433630 60.68 3681.93 3315.45
    11.2240 3.432410 59.49 3539.11 3281.26
    11.2280 3.431192 58.23 3390.63 3236.41
    11.2320 3.429973 56.83 3230.07 3195.90
    11.2360 3.428756 56.16 3153.81 3173.89
    11.2400 3.427540 55.27 3054.61 3160.09
    11.2440 3.426325 55.06 3031.52 3160.71
    11.2480 3.425110 54.94 3018.56 3174.70
    11.2520 3.423897 54.58 2978.70 3200.98
    11.2560 3.422684 54.95 3019.97 3239.06
    11.2600 3.421472 55.27 3055.00 3289.39
    11.2640 3.420261 55.63 3094.54 3353.61
    11.2680 3.419050 56.67 3210.93 3435.05
    11.2720 3.417841 57.65 3322.97 3539.70
    11.2760 3.416632 58.94 3473.50 3677.67
    11.2800 3.415425 60.74 3689.25 3865.89
    11.2840 3.414218 63.26 4002.00 4131.05
    11.2880 3.413012 66.66 4443.57 4514.71
    11.2920 3.411807 71.21 5070.36 5061.00
    11.2960 3.410603 77.33 5979.32 5827.25
    11.3000 3.409400 84.38 7120.29 6877.74
    11.3040 3.408197 93.42 8726.61 8185.87
    11.3080 3.406995 102.96 10601.60 9701.96
    11.3120 3.405794 111.21 12368.70 11197.50
    11.3160 3.404594 116.47 13564.90 12228.60
    11.3200 3.403395 116.41 13551.50 12336.40
    11.3240 3.402197 111.63 12460.60 11491.40
    11.3280 3.401000 103.88 10791.20 10132.20
    11.3320 3.399803 95.69 9157.46 8728.89
    11.3360 3.398607 88.51 7834.71 7545.13
    11.3400 3.397412 83.48 6968.32 6682.01
    11.3440 3.396219 80.41 6466.18 6161.35
    11.3480 3.395025 79.45 6312.00 5978.36
    11.3520 3.393833 80.74 6518.48 6124.61
    11.3560 3.392641 84.19 7087.89 6595.07
    11.3600 3.391451 89.19 7955.21 7380.55
    11.3640 3.390260 95.21 9064.57 8441.13
    11.3680 3.389072 101.91 10386.10 9651.16
    11.3720 3.387884 106.80 11405.40 10721.10
    11.3760 3.386696 108.17 11699.60 11210.30
    11.3800 3.385510 106.38 11315.80 10828.50
    11.3840 3.384324 100.77 10154.20 9751.17
    11.3880 3.383139 93.42 8727.15 8415.76
    11.3920 3.381955 85.82 7365.59 7142.83
    11.3960 3.380772 79.12 6259.33 6086.68
    11.4000 3.379590 73.33 5377.26 5273.50
    11.4040 3.378408 68.95 4754.07 4680.06
    11.4080 3.377228 65.30 4263.52 4262.74
    11.4120 3.376048 62.97 3965.78 3974.66
    11.4160 3.374869 61.02 3723.78 3775.71
    11.4200 3.373691 59.21 3505.70 3636.39
    11.4240 3.372513 58.14 3380.11 3536.78
    11.4280 3.371336 57.40 3294.78 3465.33
    11.4320 3.370161 57.01 3249.67 3415.05
    11.4360 3.368986 56.33 3173.22 3382.52
    11.4400 3.367812 56.13 3151.04 3366.70
    11.4440 3.366639 56.06 3142.48 3368.71
    11.4480 3.365466 56.19 3157.00 3392.10
    11.4520 3.364295 56.49 3191.59 3443.80
    11.4560 3.363124 57.42 3297.26 3533.72
    11.4600 3.361954 58.46 3418.07 3674.36
    11.4640 3.360785 60.16 3618.85 3878.52
    11.4680 3.359617 63.61 4046.19 4155.07
    11.4720 3.358449 68.03 4627.96 4499.11
    11.4760 3.357283 72.93 5318.63 4882.92
    11.4800 3.356117 77.23 5964.33 5219.04
    11.4840 3.354952 79.46 6313.67 5384.43
    11.4880 3.353787 78.68 6191.23 5337.22
    11.4920 3.352624 74.63 5570.00 5074.66
    11.4960 3.351461 69.55 4837.23 4758.62
    11.5000 3.350300 65.77 4325.85 4485.12
    11.5040 3.349138 63.71 4058.81 4299.62
    11.5080 3.347978 63.00 3968.62 4232.31
    11.5120 3.346819 63.53 4035.73 4271.20
    11.5160 3.345660 65.27 4259.81 4439.47
    11.5200 3.344502 67.65 4576.54 4755.25
    11.5240 3.343345 70.86 5020.46 5241.09
    11.5280 3.342190 75.37 5681.12 5911.69
    11.5320 3.341034 80.37 6459.92 6754.33
    11.5360 3.339880 86.29 7446.57 7715.99
    11.5400 3.338726 92.33 8524.15 8711.71
    11.5440 3.337573 96.57 9326.38 9590.45
    11.5480 3.336421 98.69 9738.85 10062.50
    11.5520 3.335269 97.77 9559.46 9841.29
    11.5560 3.334119 94.03 8841.23 8975.08
    11.5600 3.332969 88.45 7822.93 7814.90
    11.5640 3.331820 81.96 6717.07 6681.60
    11.5680 3.330672 75.95 5768.54 5727.79
    11.5720 3.329525 71.14 5060.22 4964.71
    11.5760 3.328378 67.35 4536.59 4425.76
    11.5800 3.327232 64.04 4100.59 4047.06
    11.5840 3.326087 61.50 3782.54 3787.12
    11.5880 3.324943 59.84 3580.33 3611.51
    11.5920 3.323800 58.54 3427.41 3491.65
    11.5960 3.322657 57.74 3333.48 3411.68
    11.6000 3.321515 57.16 3267.81 3362.41
    11.6040 3.320374 56.96 3244.30 3340.29
    11.6080 3.319234 56.77 3223.26 3346.52
    11.6120 3.318094 57.06 3256.21 3381.59
    11.6160 3.316956 57.72 3331.89 3448.99
    11.6200 3.315818 58.51 3423.68 3548.65
    11.6240 3.314681 59.18 3502.19 3676.16
    11.6280 3.313544 59.78 3574.07 3801.52
    11.6320 3.312409 60.41 3649.11 3861.39
    11.6360 3.311274 60.09 3611.00 3857.59
    11.6400 3.310140 59.41 3530.11 3772.27
    11.6440 3.309007 58.53 3426.30 3651.18
    11.6480 3.307874 57.58 3315.26 3537.53
    11.6520 3.306743 56.72 3216.67 3449.88
    11.6560 3.305612 56.21 3159.41 3394.09
    11.6600 3.304482 55.81 3114.67 3367.17
    11.6640 3.303353 55.81 3115.26 3363.28
    11.6680 3.302224 56.00 3135.68 3377.72
    11.6720 3.301096 56.03 3139.89 3409.32
    11.6760 3.299969 56.65 3209.78 3459.81
    11.6800 3.298843 57.11 3261.30 3532.53
    11.6840 3.297718 58.29 3397.33 3632.30
    11.6880 3.296593 59.52 3542.48 3766.97
    11.6920 3.295469 61.36 3765.19 3949.20
    11.6960 3.294346 63.88 4081.22 4199.18
    11.7000 3.293223 66.53 4426.15 4548.15
    11.7040 3.292102 70.94 5032.74 5041.45
    11.7080 3.290981 75.83 5750.33 5738.38
    11.7120 3.289861 82.59 6821.81 6705.60
    11.7160 3.288742 90.18 8132.11 8001.10
    11.7200 3.287623 99.49 9898.89 9646.62
    11.7240 3.286505 109.28 11941.00 11589.00
    11.7280 3.285388 118.48 14037.60 13641.50
    11.7320 3.284272 124.72 15556.00 15366.00
    11.7360 3.283157 126.62 16034.00 16141.50
    11.7400 3.282042 124.26 15440.90 15746.80
    11.7440 3.280928 118.27 13988.30 14602.70
    11.7480 3.279815 111.31 12389.90 13236.00
    11.7520 3.278702 103.66 10744.70 11812.20
    11.7560 3.277591 96.22 9258.43 10297.10
    11.7600 3.276480 89.50 8009.44 8770.16
    11.7640 3.275370 82.33 6778.67 7402.98
    11.7680 3.274260 76.50 5851.71 6294.17
    11.7720 3.273152 71.26 5078.56 5447.89
    11.7760 3.272044 67.35 4535.77 4823.69
    11.7800 3.270937 64.15 4114.77 4372.14
    11.7840 3.269830 61.46 3777.54 4046.49
    11.7880 3.268725 59.57 3548.73 3808.05
    11.7920 3.267620 58.03 3367.50 3635.53
    11.7960 3.266516 57.03 3251.85 3507.83
    11.8000 3.265412 55.94 3129.38 3413.83
    11.8040 3.264310 55.53 3084.00 3329.40
    11.8080 3.263208 55.49 3078.69 3288.84
    11.8120 3.262106 55.00 3025.00 3273.16
    11.8160 3.261006 55.27 3054.27 3283.09
    11.8200 3.259907 55.47 3076.42 3318.76
    11.8240 3.258808 55.98 3133.65 3376.77
    11.8280 3.257710 56.56 3199.46 3445.18
    11.8320 3.256612 56.91 3238.44 3502.88
    11.8360 3.255515 57.05 3254.19 3535.56
    11.8400 3.254420 57.30 3283.56 3554.39
    11.8440 3.253325 57.52 3308.85 3581.74
    11.8480 3.252230 58.03 3366.96 3625.80
    11.8520 3.251136 58.79 3455.89 3682.46
    11.8560 3.250043 59.78 3573.59 3754.99
    11.8600 3.248951 61.18 3743.15 3851.48
    11.8640 3.247859 62.48 3903.48 3956.13
    11.8680 3.246769 63.39 4018.33 4015.29
    11.8720 3.245679 63.50 4032.00 3976.26
    11.8760 3.244590 62.82 3946.26 3849.49
    11.8800 3.243501 61.10 3732.96 3693.48
    11.8840 3.242413 59.80 3576.11 3547.90
    11.8880 3.241326 58.59 3433.25 3422.53
    11.8920 3.240240 57.67 3326.37 3299.83
    11.8960 3.239154 56.40 3180.70 3172.47
    11.9000 3.238069 55.87 3121.44 3050.21
    11.9040 3.236985 54.80 3002.74 2944.69
    11.9080 3.235902 53.89 2904.37 2859.96
    11.9120 3.234819 52.99 2808.07 2794.30
    11.9160 3.233737 52.16 2720.85 2744.27
    11.9200 3.232656 51.57 2659.33 2706.28
    11.9240 3.231575 51.08 2608.93 2677.07
    11.9280 3.230495 50.80 2580.37 2654.14
    11.9320 3.229417 50.68 2568.41 2635.59
    11.9360 3.228338 50.55 2555.04 2620.22
    11.9400 3.227261 50.70 2570.00 2607.18
    11.9440 3.226184 50.70 2570.15 2595.93
    11.9480 3.225107 50.79 2579.89 2586.13
    11.9520 3.224032 50.82 2582.56 2577.52
    11.9560 3.222957 50.67 2567.93 2569.93
    11.9600 3.221883 50.57 2557.41 2563.25
    11.9640 3.220810 50.34 2534.44 2557.32
    11.9680 3.219738 50.33 2533.32 2552.24
    11.9720 3.218666 50.26 2525.59 2545.97
    11.9760 3.217595 50.40 2540.32 2542.58
    11.9800 3.216524 50.31 2531.54 2541.12
    11.9840 3.215455 50.29 2528.64 2507.34
    11.9880 3.214386 50.44 2544.32 2508.87
    11.9920 3.213317 50.37 2537.50 2512.73
    11.9960 3.212250 50.34 2533.79 2519.89
    12.0000 3.211183 50.11 2511.39 2531.56
    12.0040 3.210117 50.20 2519.57 2538.08
    12.0080 3.209051 50.25 2525.25 2562.10
    12.0120 3.207987 50.53 2553.75 2591.47
    12.0160 3.206923 50.40 2540.41 2621.37
    12.0200 3.205859 50.36 2536.29 2641.15
    12.0240 3.204797 50.13 2513.39 2640.85
    12.0280 3.203735 50.20 2520.54 2617.35
    12.0320 3.202674 50.15 2514.93 2583.45
    12.0360 3.201613 49.76 2476.36 2549.86
    12.0400 3.200554 49.62 2462.59 2521.53
    12.0440 3.199495 49.59 2459.64 2499.47
    12.0480 3.198436 49.36 2436.32 2483.01
    12.0520 3.197379 49.34 2434.68 2470.97
    12.0560 3.196322 49.09 2409.36 2462.14
    12.0600 3.195265 49.11 2412.07 2455.50
    12.0640 3.194210 49.18 2418.46 2450.31
    12.0680 3.193155 49.02 2403.00 2446.08
    12.0720 3.192101 48.86 2387.36 2442.52
    12.0760 3.191047 49.10 2410.89 2439.42
    12.0800 3.189995 48.87 2388.04 2435.50
    12.0840 3.188943 48.95 2396.48 2433.10
    12.0880 3.187891 48.90 2391.63 2430.91
    12.0920 3.186841 48.81 2382.81 2428.91
    12.0960 3.185791 48.72 2374.07 2426.15
    12.1000 3.184742 48.86 2387.00 2424.50
    12.1040 3.183693 48.86 2387.11 2422.97
    12.1080 3.182645 48.67 2369.04 2445.97
    12.1120 3.181598 48.80 2381.33 2445.55
    12.1160 3.180552 48.65 2366.56 2442.16
    12.1200 3.179506 48.69 2371.11 2442.19
    12.1240 3.178461 48.81 2382.07 2442.39
    12.1280 3.177416 48.68 2369.61 2442.81
    12.1320 3.176373 48.86 2387.15 2443.38
    12.1360 3.175330 48.70 2371.32 2443.38
    12.1400 3.174287 48.81 2382.56 2444.70
    12.1440 3.173246 48.76 2377.44 2446.45
    12.1480 3.172205 49.02 2402.70 2448.70
    12.1520 3.171164 49.41 2441.46 2451.54
    12.1560 3.170125 49.28 2428.90 2454.99
    12.1600 3.169086 49.55 2455.18 2458.95
    12.1640 3.168048 49.98 2498.11 2463.09
    12.1680 3.167010 49.75 2474.90 2467.10
    12.1720 3.165973 49.55 2454.86 2471.18
    12.1760 3.164937 49.45 2445.00 2476.09
    12.1800 3.163902 49.30 2430.54 2482.77
    12.1840 3.162867 49.18 2419.00 2492.13
    12.1880 3.161833 49.45 2445.70 2505.38
    12.1920 3.160800 49.62 2461.81 2524.13
    12.1960 3.159767 49.72 2472.25 2550.36
    12.2000 3.158735 50.29 2529.18 2586.20
    12.2040 3.157703 50.54 2554.33 2633.15
    12.2080 3.156673 50.84 2584.48 2690.39
    12.2120 3.155643 51.10 2611.04 2750.84
    12.2160 3.154613 51.63 2665.48 2797.42
    12.2200 3.153584 51.72 2675.29 2810.93
    12.2240 3.152556 51.81 2684.07 2791.56
    12.2280 3.151529 51.91 2695.04 2767.84
    12.2320 3.150502 52.14 2718.52 2745.02
    12.2360 3.149477 52.72 2779.11 2741.40
    12.2400 3.148451 53.07 2816.32 2761.57
    12.2440 3.147426 54.00 2915.78 2807.01
    12.2480 3.146402 54.33 2951.85 2875.72
    12.2520 3.145379 55.06 3032.15 2957.97
    12.2560 3.144357 55.46 3075.34 3029.69
    12.2600 3.143334 55.71 3103.07 3057.38
    12.2640 3.142313 55.37 3065.32 3030.38
    12.2680 3.141293 55.30 3057.82 2973.24
    12.2720 3.140273 54.81 3004.24 2918.16
    12.2760 3.139253 54.37 2955.71 2880.82
    12.2800 3.138235 54.10 2926.54 2865.85
    12.2840 3.137217 53.79 2892.93 2873.34
    12.2880 3.136199 54.16 2932.89 2902.52
    12.2920 3.135183 54.62 2982.89 2953.56
    12.2960 3.134167 55.33 3061.71 3028.88
    12.3000 3.133151 56.48 3189.86 3134.54
    12.3040 3.132137 58.18 3384.64 3281.98
    12.3080 3.131123 60.70 3684.64 3491.73
    12.3120 3.130109 63.75 4063.50 3792.93
    12.3160 3.129097 68.27 4661.43 4225.52
    12.3200 3.128085 73.56 5411.04 4841.00
    12.3240 3.127073 80.42 6467.93 5688.58
    12.3280 3.126063 87.83 7714.36 6790.08
    12.3320 3.125053 95.13 9049.71 8075.34
    12.3360 3.124043 100.63 10125.90 9262.69
    12.3400 3.123034 102.56 10518.80 9830.81
    12.3440 3.122026 100.18 10035.20 9426.85
    12.3480 3.121019 94.33 8898.61 8308.38
    12.3520 3.120012 86.57 7493.93 7009.08
    12.3560 3.119006 79.28 6285.32 5862.37
    12.3600 3.118001 72.57 5267.07 4966.85
    12.3640 3.116996 67.13 4506.43 4310.87
    12.3680 3.115992 62.87 3953.18 3847.53
    12.3720 3.114988 59.60 3551.68 3525.30
    12.3760 3.113985 57.12 3262.25 3300.47
    12.3800 3.112983 55.26 3053.79 3140.69
    12.3840 3.111981 53.92 2907.64 3024.13
    12.3880 3.110981 53.02 2811.37 2937.06
    12.3920 3.109980 52.08 2712.48 2871.19
    12.3960 3.108981 51.80 2682.89 2821.50
    12.4000 3.107982 51.32 2633.85 2784.87
    12.4040 3.106983 50.98 2599.19 2759.47
    12.4080 3.105986 50.69 2569.15 2744.36
    12.4120 3.104989 50.80 2580.48 2739.52
    12.4160 3.103992 51.20 2620.96 2745.83
    12.4200 3.102996 51.57 2659.93 2765.57
    12.4240 3.102001 51.77 2680.50 2803.02
    12.4280 3.101007 53.12 2821.52 2865.71
    12.4320 3.100013 54.42 2961.70 2963.77
    12.4360 3.099020 55.92 3127.22 3111.96
    12.4400 3.098027 58.08 3373.30 3326.79
    12.4440 3.097035 60.20 3623.56 3622.14
    12.4480 3.096044 62.83 3948.07 3995.18
    12.4520 3.095053 65.31 4264.93 4395.36
    12.4560 3.094063 66.87 4471.67 4684.09
    12.4600 3.093074 67.21 4517.67 4694.89
    12.4640 3.092085 65.84 4335.11 4420.06
    12.4680 3.091097 63.87 4079.63 4022.25
    12.4720 3.090110 61.98 3841.26 3642.20
    12.4760 3.089123 59.71 3565.07 3336.60
    12.4800 3.088137 58.07 3371.85 3110.77
    12.4840 3.087151 56.70 3215.19 2947.96
    12.4880 3.086166 55.47 3076.73 2829.39
    12.4920 3.085182 53.94 2909.67 2742.55
    12.4960 3.084198 53.03 2812.12 2680.15
    12.5000 3.083215 51.79 2682.19 2635.74
    12.5040 3.082233 51.12 2612.89 2608.81
    12.5080 3.081251 50.94 2594.69 2596.42
    12.5120 3.080270 50.40 2539.69 2599.03
    12.5160 3.079289 50.38 2538.54 2618.80
    12.5200 3.078310 50.75 2575.23 2659.14
    12.5240 3.077330 50.85 2585.69 2723.43
    12.5280 3.076352 51.49 2651.50 2811.52
    12.5320 3.075374 51.87 2690.08 2911.91
    12.5360 3.074396 52.39 2744.21 2992.40
    12.5400 3.073420 52.66 2773.19 3009.98
    12.5440 3.072443 52.35 2740.63 2949.48
    12.5480 3.071468 51.94 2697.85 2840.79
    12.5520 3.070493 51.29 2630.65 2726.31
    12.5560 3.069519 50.58 2557.85 2629.66
    12.5600 3.068545 49.97 2497.24 2556.36
    12.5640 3.067572 49.30 2430.52 2504.05
    12.5680 3.066600 48.78 2379.25 2468.43
    12.5720 3.065628 48.41 2343.33 2445.49
    12.5760 3.064657 48.39 2341.19 2408.37
    12.5800 3.063686 47.95 2299.44 2402.86
    12.5840 3.062716 47.82 2287.14 2401.58
    12.5880 3.061747 48.04 2307.48 2400.18
    12.5920 3.060778 47.76 2280.85 2394.12
    12.5960 3.059810 47.56 2261.56 2383.14
    12.6000 3.058843 47.65 2270.52 2371.02
    12.6040 3.057876 47.49 2255.56 2360.96
    12.6080 3.056910 47.42 2248.44 2354.09
    12.6120 3.055944 47.51 2257.68 2350.51
    12.6160 3.054979 47.73 2278.15 2350.04
    12.6200 3.054015 47.30 2237.36 2352.61
    12.6240 3.053051 47.42 2248.52 2358.41
    12.6280 3.052088 47.42 2248.56 2367.95
    12.6320 3.051125 47.38 2245.30 2382.14
    12.6360 3.050164 47.73 2278.32 2402.18
    12.6400 3.049202 47.71 2275.93 2429.47
    12.6440 3.048241 48.11 2314.19 2464.79
    12.6480 3.047281 48.26 2329.44 2506.64
    12.6520 3.046322 48.67 2369.19 2549.89
    12.6560 3.045363 49.22 2422.15 2591.00
    12.6600 3.044405 49.77 2477.26 2637.38
    12.6640 3.043447 50.81 2581.22 2703.61
    12.6680 3.042490 51.56 2658.54 2801.33
    12.6720 3.041533 52.76 2783.48 2932.43
    12.6760 3.040578 54.42 2961.67 3096.48
    12.6800 3.039622 55.93 3128.63 3300.23
    12.6840 3.038668 57.75 3335.59 3546.58
    12.6880 3.037714 59.14 3497.52 3790.06
    12.6920 3.036760 59.68 3562.11 3911.80
    12.6960 3.035807 59.30 3516.44 3837.40
    12.7000 3.034855 57.40 3294.63 3594.80
    12.7040 3.033903 55.23 3050.85 3297.01
    12.7080 3.032952 52.92 2800.93 3029.26
    12.7120 3.032002 51.35 2637.11 2820.35
    12.7160 3.031052 50.01 2501.30 2667.48
    12.7200 3.030103 49.22 2422.70 2558.89
    12.7240 3.029154 48.63 2364.96 2482.01
    12.7280 3.028206 47.91 2295.67 2426.82
    12.7320 3.027259 47.80 2285.22 2386.14
    12.7360 3.026312 47.54 2259.96 2355.21
    12.7400 3.025366 47.16 2224.11 2336.67
    12.7440 3.024420 47.04 2212.70 2317.45
    12.7480 3.023475 47.15 2223.59 2301.75
    12.7520 3.022530 46.81 2191.00 2288.73
    12.7560 3.021587 46.79 2189.54 2278.03
    12.7600 3.020643 46.86 2196.11 2268.73
    12.7640 3.019701 46.72 2183.19 2260.74
    12.7680 3.018758 46.75 2185.96 2252.81
    12.7720 3.017817 46.55 2167.11 2245.68
    12.7760 3.016876 46.48 2160.31 2240.45
    12.7800 3.015936 46.49 2161.62 2235.83
    12.7840 3.014996 46.56 2168.23 2231.75
    12.7880 3.014057 46.63 2174.08 2228.27
    12.7920 3.013118 46.54 2165.69 2225.05
    12.7960 3.012180 46.71 2181.69 2224.53
    12.8000 3.011243 46.72 2182.85 2222.09
    12.8040 3.010306 46.86 2195.46 2219.97
    12.8080 3.009370 46.61 2172.50 2223.17
    12.8120 3.008434 46.83 2193.04 2221.83
    12.8160 3.007499 46.83 2192.65 2220.80
    12.8200 3.006565 46.93 2202.23 2219.90
    12.8240 3.005631 46.65 2176.42 2219.52
    12.8280 3.004697 46.68 2178.85 2219.50
    12.8320 3.003765 46.84 2194.26 2219.89
    12.8360 3.002833 46.88 2198.00 2234.65
    12.8400 3.001901 46.68 2178.59 2236.61
    12.8440 3.000970 46.66 2177.54 2239.28
    12.8480 3.000040 46.66 2176.82 2242.86
    12.8520 2.999110 46.90 2199.78 2247.64
    12.8560 2.998181 47.04 2213.22 2254.06
    12.8600 2.997252 46.96 2204.89 2262.82
    12.8640 2.996324 47.47 2253.19 2274.88
    12.8680 2.995396 47.63 2268.96 2291.53
    12.8720 2.994470 48.30 2332.79 2314.20
    12.8760 2.993543 48.92 2393.07 2343.63
    12.8800 2.992617 49.63 2463.00 2376.88
    12.8840 2.991692 50.17 2517.52 2404.82
    12.8880 2.990768 50.30 2529.61 2413.77
    12.8920 2.989844 49.88 2487.63 2403.42
    12.8960 2.988920 49.41 2441.26 2387.48
    12.9000 2.987997 48.98 2399.44 2377.24
    12.9040 2.987075 48.54 2356.37 2376.20
    12.9080 2.986153 48.67 2368.85 2386.23
    12.9120 2.985232 48.59 2360.93 2407.12
    12.9160 2.984312 49.34 2434.19 2439.59
    12.9200 2.983392 49.65 2465.52 2480.00
    12.9240 2.982472 50.72 2573.00 2536.77
    12.9280 2.981553 51.71 2673.59 2611.00
    12.9320 2.980635 53.13 2822.56 2712.93
    12.9360 2.979717 54.74 2996.64 2859.77
    12.9400 2.978800 57.21 3273.33 3067.77
    12.9440 2.977883 58.90 3469.15 3339.65
    12.9480 2.976967 60.62 3675.29 3630.67
    12.9520 2.976052 61.35 3763.63 3814.85
    12.9560 2.975137 60.76 3692.15 3771.65
    12.9600 2.974223 59.47 3536.52 3552.74
    12.9640 2.973309 57.90 3352.07 3304.86
    12.9680 2.972396 56.35 3175.75 3108.28
    12.9720 2.971483 55.11 3037.28 2972.69
    12.9760 2.970571 54.48 2968.07 2887.92
    12.9800 2.969660 54.31 2950.07 2849.14
    12.9840 2.968749 54.45 2964.39 2856.09
    12.9880 2.967838 55.08 3034.00 2910.59
    12.9920 2.966928 56.35 3175.32 3017.69
    12.9960 2.966019 57.86 3347.89 3184.78
    13.0000 2.965110 59.64 3556.82 3415.85
    13.0040 2.964202 61.75 3812.82 3699.40
    13.0080 2.963295 63.81 4071.32 3995.56
    13.0120 2.962388 65.11 4239.96 4266.90
    13.0160 2.961481 66.08 4366.68 4499.92
    13.0200 2.960575 66.45 4415.61 4639.52
    13.0240 2.959670 66.59 4433.71 4661.88
    13.0280 2.958765 66.89 4473.86 4694.57
    13.0320 2.957861 67.20 4515.39 4892.34
    13.0360 2.956957 67.61 4571.00 5305.94
    13.0400 2.956054 68.08 4635.03 5816.68
    13.0440 2.955152 68.15 4644.21 6082.92
    13.0480 2.954249 67.20 4516.00 5803.14
    13.0520 2.953348 65.53 4294.46 5121.39
    13.0560 2.952447 63.26 4001.43 4400.47
    13.0600 2.951546 61.04 3726.36 3819.62
    13.0640 2.950647 58.67 3442.07 3396.49
    13.0680 2.949748 56.75 3220.50 3096.98
    13.0720 2.948849 54.94 3018.04 2884.64
    13.0760 2.947951 53.58 2871.07 2731.47
    13.0800 2.947053 52.20 2724.61 2618.38
    13.0840 2.946156 51.18 2618.89 2532.67
    13.0880 2.945260 50.45 2545.04 2466.11
    13.0920 2.944364 49.54 2453.93 2417.12
    13.0960 2.943468 49.23 2423.63 2374.66
    13.1000 2.942573 48.63 2365.07 2339.87
    13.1040 2.941679 48.05 2308.33 2311.02
    13.1080 2.940785 47.96 2300.48 2286.29
    13.1120 2.939892 47.32 2239.37 2265.78
    13.1160 2.938999 47.30 2237.30 2248.82
    13.1200 2.938107 46.88 2197.78 2233.75
    13.1240 2.937216 46.96 2205.04 2220.70
    13.1280 2.936325 46.82 2192.18 2209.33
    13.1320 2.935434 46.64 2175.70 2199.41
    13.1360 2.934544 46.51 2163.36 2190.74
    13.1400 2.933655 46.42 2154.59 2183.17
    13.1440 2.932766 46.38 2151.11 2176.43
    13.1480 2.931878 46.42 2154.48 2170.77
    13.1520 2.930990 46.44 2156.68 2165.99
    13.1560 2.930103 46.35 2148.69 2162.21
    13.1600 2.929216 46.24 2137.89 2159.29
    13.1640 2.928330 46.24 2138.50 2157.46
    13.1680 2.927444 46.06 2121.69 2156.91
    13.1720 2.926559 46.37 2149.75 2152.35
    13.1760 2.925675 46.14 2128.66 2154.15
    13.1800 2.924791 46.01 2117.36 2155.09
    13.1840 2.923907 46.06 2121.52 2153.64
    13.1880 2.923024 45.90 2106.93 2150.49
    13.1920 2.922142 46.24 2137.68 2148.18
    13.1960 2.921260 46.01 2117.25 2147.47
    13.2000 2.920379 45.94 2110.14 2148.58
    13.2040 2.919498 45.99 2115.44 2151.55
    13.2080 2.918618 46.35 2148.41 2156.51
    13.2120 2.917738 46.20 2134.00 2163.76
    13.2160 2.916859 46.52 2163.93 2173.70
    13.2200 2.915980 46.64 2175.14 2187.47
    13.2240 2.915102 46.97 2206.07 2203.97
    13.2280 2.914225 47.32 2238.81 2229.82
    13.2320 2.913347 47.52 2258.30 2265.83
    13.2360 2.912471 48.46 2348.37 2311.89
    13.2400 2.911595 48.98 2399.07 2384.66
    13.2440 2.910719 49.98 2498.07 2487.89
    13.2480 2.909845 50.41 2541.37 2628.49
    13.2520 2.908970 51.11 2611.85 2797.19
    13.2560 2.908097 51.75 2677.90 2940.85
    13.2600 2.907223 51.58 2660.72 2959.06
    13.2640 2.906350 51.54 2656.07 2861.18
    13.2680 2.905478 51.25 2626.43 2714.42
    13.2720 2.904606 50.76 2576.69 2589.70
    13.2760 2.903735 50.77 2577.18 2509.34
    13.2800 2.902864 51.23 2624.43 2472.97
    13.2840 2.901994 51.78 2681.46 2477.53
    13.2880 2.901124 52.80 2787.79 2523.52
    13.2920 2.900255 54.08 2924.82 2615.33
    13.2960 2.899387 55.74 3107.14 2755.97
    13.3000 2.898519 57.07 3257.50 2929.75
    13.3040 2.897651 57.57 3314.18 3072.21
    13.3080 2.896784 57.49 3304.89 3087.28
    13.3120 2.895917 56.25 3163.61 2961.19
    13.3160 2.895051 54.95 3019.29 2783.93
    13.3200 2.894186 53.17 2826.79 2632.76
    13.3240 2.893321 51.78 2681.57 2527.70
    13.3280 2.892457 50.43 2542.71 2458.93
    13.3320 2.891593 49.53 2453.43 2403.00
    13.3360 2.890729 48.73 2374.36 2342.57
    13.3400 2.889866 48.34 2336.39 2280.45
    13.3440 2.889004 47.47 2253.75 2226.57
    13.3480 2.888142 47.18 2225.79 2184.38
    13.3520 2.887281 46.74 2184.48 2152.88
    13.3560 2.886420 46.42 2155.11 2129.83
    13.3600 2.885560 46.29 2143.00 2113.28
    13.3640 2.884700 46.16 2130.61 2101.83
    13.3680 2.883841 46.29 2142.43 2094.28
    13.3720 2.882982 46.00 2115.93 2088.97
    13.3760 2.882124 46.01 2117.29 2083.13
    13.3800 2.881266 46.02 2117.89 2074.52
    13.3840 2.880409 45.82 2099.39 2063.90
    13.3880 2.879553 45.63 2082.07 2053.51
    13.3920 2.878696 45.45 2065.41 2044.48
    13.3960 2.877841 45.30 2051.93 2038.92
    13.4000 2.876986 45.23 2045.96 2032.87
    13.4040 2.876131 45.07 2031.52 2027.81
    13.4080 2.875277 45.03 2028.04 2023.49
    13.4120 2.874423 45.06 2030.59 2019.74
    13.4160 2.873570 44.72 1999.85 2016.41
    13.4200 2.872717 44.69 1997.41 2013.41
    13.4240 2.871866 44.78 2005.46 2010.70
    13.4280 2.871014 44.86 2012.30 2008.21
    13.4320 2.870163 44.77 2004.26 2005.91
    13.4360 2.869312 44.66 1994.22 2003.79
    13.4400 2.868462 44.64 1992.44 2001.82
    13.4440 2.867613 44.74 2001.52 1999.99
    13.4480 2.866764 44.64 1992.70 1998.29
    13.4520 2.865915 44.65 1993.89 1996.71
    13.4560 2.865067 44.77 2004.11 1995.25
    13.4600 2.864219 44.68 1996.74 1993.91
    13.4640 2.863373 44.62 1990.78 1992.69
    13.4680 2.862526 44.58 1987.30 1994.67
    13.4720 2.861680 44.74 2001.56 1990.58
    13.4760 2.860835 44.70 1998.11 1990.00
    13.4800 2.859989 44.54 1983.67 1989.58
    13.4840 2.859145 44.40 1971.15 1989.35
    13.4880 2.858301 44.59 1988.00 1989.34
    13.4920 2.857458 44.46 1976.63 1989.59
    13.4960 2.856615 44.56 1985.73 1990.16
    13.5000 2.855772 44.72 1999.69 1991.15
    13.5040 2.854930 44.64 1992.33 1992.73
    13.5080 2.854089 44.73 2000.85 1994.90
    13.5120 2.853248 44.56 1986.00 2003.60
    13.5160 2.852407 44.89 2015.42 2008.20
    13.5200 2.851567 44.80 2006.85 2017.51
    13.5240 2.850728 44.79 2005.96 2023.20
    13.5280 2.849889 44.95 2020.85 2036.63
    13.5320 2.849050 45.48 2068.23 2055.43
    13.5360 2.848212 45.75 2092.82 2081.05
    13.5400 2.847375 46.21 2135.19 2113.84
    13.5440 2.846538 46.48 2160.48 2152.01
    13.5480 2.845701 46.99 2207.69 2181.27
    13.5520 2.844865 46.97 2206.12 2187.81
    13.5560 2.844029 46.82 2192.23 2170.26
    13.5600 2.843194 46.77 2187.59 2141.38
    13.5640 2.842360 46.19 2133.78 2114.57
    13.5680 2.841526 45.54 2073.50 2095.42
    13.5720 2.840693 45.40 2060.85 2083.71
    13.5760 2.839859 45.30 2052.26 2076.28
    13.5800 2.839027 45.24 2046.81 2069.82
    13.5840 2.838195 45.27 2049.00 2063.94
    13.5880 2.837363 45.40 2060.70 2060.49
    13.5920 2.836532 45.30 2051.67 2061.16
    13.5960 2.835701 45.55 2074.63 2066.96
    13.6000 2.834871 45.66 2084.70 2078.81
    13.6040 2.834042 45.90 2106.67 2098.43
    13.6080 2.833213 46.19 2133.22 2127.97
    13.6120 2.832384 46.76 2186.14 2170.25
    13.6160 2.831556 47.54 2260.52 2228.71
    13.6200 2.830728 48.03 2307.04 2304.91
    13.6240 2.829901 48.65 2366.44 2394.79
    13.6280 2.829074 48.97 2398.00 2478.57
    13.6320 2.828248 49.04 2404.67 2521.58
    13.6360 2.827422 48.78 2379.89 2495.30
    13.6400 2.826597 48.32 2334.41 2421.33
    13.6440 2.825772 47.86 2290.33 2336.98
    13.6480 2.824948 47.11 2219.74 2269.03
    13.6520 2.824124 46.67 2178.48 2216.54
    13.6560 2.823301 46.40 2152.81 2181.93
    13.6600 2.822478 46.17 2131.44 2162.40
    13.6640 2.821656 46.11 2126.11 2154.90
    13.6680 2.820834 45.85 2102.29 2157.88
    13.6720 2.820013 46.33 2146.37 2171.33
    13.6760 2.819192 46.57 2169.00 2195.48
    13.6800 2.818371 46.97 2205.89 2233.35
    13.6840 2.817551 47.74 2278.67 2289.06
    13.6880 2.816732 48.57 2358.63 2367.91
    13.6920 2.815913 49.54 2454.37 2475.47
    13.6960 2.815094 50.72 2572.93 2614.32
    13.7000 2.814276 51.84 2687.70 2776.41
    13.7040 2.813459 52.71 2777.96 2929.16
    13.7080 2.812642 53.11 2820.74 3014.82
    13.7120 2.811825 52.96 2804.78 2996.91
    13.7160 2.811009 52.76 2783.22 2907.36
    13.7200 2.810194 52.54 2760.15 2809.71
    13.7240 2.809378 52.33 2738.78 2747.25
    13.7280 2.808564 52.63 2769.48 2739.17
    13.7320 2.807750 53.47 2858.89 2795.02
    13.7360 2.806936 54.88 3012.33 2922.99
    13.7400 2.806123 56.50 3192.74 3131.33
    13.7440 2.805310 58.61 3434.56 3423.81
    13.7480 2.804497 61.06 3728.78 3784.92
    13.7520 2.803686 63.11 3982.41 4154.02
    13.7560 2.802875 64.25 4127.59 4411.88
    13.7600 2.802063 64.60 4173.07 4445.14
    13.7640 2.801253 63.37 4016.04 4247.94
    13.7680 2.800443 61.89 3830.46 3919.44
    13.7720 2.799634 59.71 3565.41 3579.25
    13.7760 2.798825 57.97 3361.07 3302.73
    13.7800 2.798016 57.08 3258.04 3112.22
    13.7840 2.797208 56.12 3150.00 2995.14
    13.7880 2.796401 55.80 3113.27 2917.90
    13.7920 2.795594 54.85 3008.58 2834.85
    13.7960 2.794787 53.55 2868.00 2722.40
    13.8000 2.793981 51.93 2696.92 2593.69
    13.8040 2.793175 50.41 2541.04 2473.01
    13.8080 2.792370 48.78 2379.62 2373.14
    13.8120 2.791565 47.69 2274.69 2295.96
    13.8160 2.790761 47.13 2221.46 2238.67
    13.8200 2.789957 46.47 2159.08 2197.76
    13.8240 2.789154 46.30 2143.92 2169.69
    13.8280 2.788351 46.29 2142.77 2151.83
    13.8320 2.787548 46.44 2157.07 2144.63
    13.8360 2.786746 46.06 2121.63 2143.00
    13.8400 2.785945 46.20 2134.15 2149.12
    13.8440 2.785144 46.51 2163.38 2163.91
    13.8480 2.784343 46.73 2183.57 2189.18
    13.8520 2.783543 47.07 2215.81 2227.67
    13.8560 2.782743 47.83 2287.81 2282.73
    13.8600 2.781944 48.27 2330.00 2357.74
    13.8640 2.781145 49.12 2412.74 2455.27
    13.8680 2.780347 50.05 2504.59 2577.68
    13.8720 2.779549 51.29 2630.46 2727.05
    13.8760 2.778752 52.98 2807.00 2897.92
    13.8800 2.777955 54.42 2961.52 3066.03
    13.8840 2.777159 55.97 3133.04 3201.30
    13.8880 2.776363 57.33 3286.43 3300.27
    13.8920 2.775567 58.34 3403.41 3381.32
    13.8960 2.774772 59.11 3494.38 3438.24
    13.9000 2.773978 59.09 3491.65 3426.40
    13.9040 2.773184 58.23 3391.19 3311.81
    13.9080 2.772390 56.61 3204.27 3121.95
    13.9120 2.771597 54.90 3014.56 2916.67
    13.9160 2.770804 53.22 2832.00 2734.89
    13.9200 2.770012 51.79 2681.85 2586.26
    13.9240 2.769220 50.44 2544.15 2464.70
    13.9280 2.768428 49.27 2427.58 2360.87
    13.9320 2.767637 47.86 2290.88 2270.58
    13.9360 2.766847 46.96 2205.33 2194.64
    13.9400 2.766057 46.40 2152.65 2133.45
    13.9440 2.765268 45.83 2099.96 2085.34
    13.9480 2.764479 45.23 2045.48 2047.85
    13.9520 2.763690 45.03 2027.46 2015.56
    13.9560 2.762902 44.60 1989.12 1992.55
    13.9600 2.762114 44.42 1973.15 1974.17
    13.9640 2.761327 44.31 1963.65 1959.26
    13.9680 2.760540 44.22 1955.78 1946.97
    13.9720 2.759753 43.86 1923.71 1937.17
    13.9760 2.758967 43.81 1919.07 1928.50
    13.9800 2.758182 43.96 1932.63 1921.10
    13.9840 2.757397 43.72 1911.59 1914.77
    13.9880 2.756612 43.64 1904.52 1909.34
    13.9920 2.755828 43.87 1924.96 1904.67
    13.9960 2.755044 43.83 1921.19 1900.96
    14.0000 2.754261 43.50 1892.33 1897.63
    14.0040 2.753479 43.51 1893.26 1889.42
    14.0080 2.752696 43.69 1908.78 1887.39
    14.0120 2.751914 43.66 1905.81 1883.24
    14.0160 2.751133 43.61 1902.07 1882.36
    14.0200 2.750352 43.43 1886.26 1882.04
    14.0240 2.749571 43.25 1870.26 1882.31
    14.0280 2.748791 43.37 1881.11 1883.22
    14.0320 2.748012 43.61 1902.00 1884.87
    14.0360 2.747232 43.47 1889.56 1887.36
    14.0400 2.746454 43.39 1882.50 1889.23
    14.0440 2.745675 43.59 1900.44 1894.04
    14.0480 2.744897 43.89 1926.00 1900.45
    14.0520 2.744120 43.67 1906.67 1908.97
    14.0560 2.743343 43.78 1916.67 1920.42
    14.0600 2.742566 43.82 1920.56 1936.05
    14.0640 2.741790 43.98 1934.00 1957.56
    14.0680 2.741014 44.74 2001.56 1987.44
    14.0720 2.740239 45.02 2026.52 2028.74
    14.0760 2.739465 45.87 2104.22 2084.86
    14.0800 2.738690 46.62 2173.74 2158.81
    14.0840 2.737916 47.88 2292.31 2251.78
    14.0880 2.737143 49.48 2448.62 2359.81
    14.0920 2.736370 50.96 2596.96 2467.59
    14.0960 2.735597 52.17 2721.81 2545.27
    14.1000 2.734825 52.28 2733.08 2562.05
    14.1040 2.734053 51.61 2663.81 2516.61
    14.1080 2.733282 50.62 2562.65 2439.92
    14.1120 2.732511 49.29 2429.15 2366.55
    14.1160 2.731741 48.41 2343.15 2316.78
    14.1200 2.730971 48.17 2320.58 2297.82
    14.1240 2.730202 47.99 2302.65 2309.53
    14.1280 2.729433 48.20 2322.96 2344.07
    14.1320 2.728664 48.28 2330.77 2383.94
    14.1360 2.727896 48.14 2317.48 2402.03
    14.1400 2.727128 48.18 2321.12 2374.25
    14.1440 2.726361 47.66 2271.15 2307.23
    14.1480 2.725594 47.06 2214.92 2221.22
    14.1520 2.724827 46.61 2172.70 2136.66
    14.1560 2.724061 45.84 2101.68 2060.82
    14.1600 2.723295 45.16 2039.70 2003.10
    14.1640 2.722530 44.93 2019.07 1958.99
    14.1680 2.721766 44.52 1981.89 1925.90
    14.1720 2.721001 44.47 1977.63 1901.29
    14.1760 2.720237 44.32 1964.39 1883.32
    14.1800 2.719474 43.81 1919.11 1869.69
    14.1840 2.718711 43.76 1914.77 1858.80
    14.1880 2.717949 43.57 1898.62 1850.64
    14.1920 2.717186 43.57 1898.07 1844.32
    14.1960 2.716425 43.59 1899.85 1839.57
    14.2000 2.715663 43.52 1894.33 1836.27
    14.2040 2.714902 43.51 1893.35 1834.46
    14.2080 2.714142 43.70 1910.00 1834.28
    14.2120 2.713382 43.58 1899.35 1836.05
    14.2160 2.712623 43.94 1930.73 1840.25
    14.2200 2.711864 44.17 1951.11 1847.53
    14.2240 2.711105 44.54 1983.77 1858.60
    14.2280 2.710347 45.06 2030.00 1874.08
    14.2320 2.709589 45.54 2074.00 1894.27
    14.2360 2.708831 46.15 2129.42 1918.34
    14.2400 2.708074 46.34 2147.59 1943.31
    14.2440 2.707318 46.91 2200.88 1963.35
    14.2480 2.706562 46.88 2197.73 1972.53
    14.2520 2.705806 46.60 2171.15 1970.39
    14.2560 2.705051 46.53 2164.75 1962.29
    14.2600 2.704296 46.05 2121.04 1953.71
    14.2640 2.703541 45.31 2052.81 1945.63
    14.2680 2.702787 45.15 2038.30 1939.78
    14.2720 2.702034 44.71 1999.11 1922.96
    14.2760 2.701281 44.28 1960.85 1900.72
    14.2800 2.700528 43.89 1926.52 1876.94
    14.2840 2.699775 43.67 1907.37 1855.08
    14.2880 2.699023 43.57 1898.07 1836.71
    14.2920 2.698272 43.09 1856.74 1822.03
    14.2960 2.697521 43.11 1858.85 1810.67
    14.3000 2.696770 42.97 1846.00 1802.07
    14.3040 2.696020 42.72 1824.63 1795.69
    14.3080 2.695271 42.98 1847.19 1791.07
    14.3120 2.694521 42.85 1835.85 1787.74
    14.3160 2.693772 43.00 1849.04 1785.53
    14.3200 2.693024 42.86 1837.07 1784.26
    14.3240 2.692275 42.77 1828.93 1784.40
    14.3280 2.691528 42.78 1829.74 1784.58
    14.3320 2.690781 42.68 1821.44 1785.05
    14.3360 2.690034 42.86 1837.11 1785.36
    14.3400 2.689287 43.04 1852.48 1784.97
    14.3440 2.688541 42.97 1846.70 1783.98
    14.3480 2.687796 42.86 1836.70 1783.27
    14.3520 2.687050 42.97 1846.61 1782.90
    14.3560 2.686306 43.19 1865.00 1783.60
    14.3600 2.685561 43.12 1858.96 1785.54
    14.3640 2.684817 43.11 1858.78 1788.60
    14.3680 2.684074 43.11 1858.63 1790.14
    14.3720 2.683331 43.14 1861.33 1794.67
    14.3760 2.682588 43.26 1871.33 1796.02
    14.3800 2.681846 43.01 1850.26 1794.79
    14.3840 2.681104 43.09 1856.33 1791.70
    14.3880 2.680363 42.93 1842.88 1788.25
    14.3920 2.679621 42.97 1846.23 1785.65
    14.3960 2.678881 43.15 1861.81 1784.61
    14.4000 2.678140 42.93 1843.19 1785.44
    14.4040 2.677401 43.07 1854.92 1788.27
    14.4080 2.676661 43.09 1856.38 1791.47
    14.4120 2.675922 43.31 1876.04 1797.89
    14.4160 2.675184 43.10 1857.46 1805.73
    14.4200 2.674446 42.93 1843.23 1812.27
    14.4240 2.673708 43.11 1858.37 1816.98
    14.4280 2.672971 43.34 1878.46 1820.09
    14.4320 2.672234 43.74 1913.58 1823.21
    14.4360 2.671497 43.75 1914.46 1828.05
    14.4400 2.670761 44.09 1943.62 1835.32
    14.4440 2.670025 44.27 1959.96 1844.40
    14.4480 2.669290 44.29 1961.92 1853.36
    14.4520 2.668555 44.58 1987.58 1859.87
    14.4560 2.667821 44.91 2016.77 1862.61
    14.4600 2.667087 44.94 2019.15 1863.36
    14.4640 2.666353 44.77 2004.12 1858.48
    14.4680 2.665620 44.66 1994.92 1850.86
    14.4720 2.664887 44.77 2004.27 1842.38
    14.4760 2.664155 44.57 1986.85 1835.43
    14.4800 2.663422 44.47 1977.96 1830.21
    14.4840 2.662691 44.27 1960.08 1827.90
    14.4880 2.661959 44.34 1965.80 1828.43
    14.4920 2.661229 44.40 1971.27 1831.88
    14.4960 2.660498 44.32 1964.04 1838.20
    14.5000 2.659768 44.64 1992.44 1847.50
    14.5040 2.659039 44.76 2003.60 1860.21
    14.5080 2.658309 45.03 2027.92 1877.19
    14.5120 2.657581 45.55 2074.48 1899.80
    14.5160 2.656852 46.15 2130.08 1930.17
    14.5200 2.656124 46.56 2168.08 1971.37
    14.5240 2.655397 47.45 2251.96 2027.17
    14.5280 2.654670 48.19 2322.12 2103.74
    14.5320 2.653943 49.34 2434.84 2206.86
    14.5360 2.653216 50.67 2567.56 2341.73
    14.5400 2.652490 52.16 2721.04 2512.44
    14.5440 2.651765 53.22 2831.85 2720.15
    14.5480 2.651039 54.62 2983.16 2952.04
    14.5520 2.650315 55.57 3088.36 3183.21
    14.5560 2.649590 56.10 3146.84 3360.19
    14.5600 2.648866 55.91 3125.54 3422.58
    14.5640 2.648143 55.14 3040.27 3344.62
    14.5680 2.647419 54.15 2931.96 3160.64
    14.5720 2.646697 52.87 2795.35 2933.44
    14.5760 2.645974 51.87 2690.81 2712.35
    14.5800 2.645252 50.85 2585.58 2522.85
    14.5840 2.644531 49.98 2498.48 2373.07
    14.5880 2.643810 49.18 2418.92 2262.53
    14.5920 2.643089 48.94 2395.46 2186.43
    14.5960 2.642368 48.53 2354.77 2138.19
    14.6000 2.641648 48.22 2325.42 2111.32
    14.6040 2.640929 48.24 2326.92 2100.62
    14.6080 2.640210 48.11 2314.46 2102.01
    14.6120 2.639491 47.93 2297.30 2110.81
    14.6160 2.638772 48.02 2305.92 2120.19
    14.6200 2.638054 47.69 2274.41 2122.88
    14.6240 2.637337 47.56 2262.31 2116.27
    14.6280 2.636619 47.55 2261.27 2104.24
    14.6320 2.635902 47.27 2234.42 2092.98
    14.6360 2.635186 47.26 2233.89 2086.29
    14.6400 2.634470 47.17 2225.00 2084.73
    14.6440 2.633754 47.18 2225.54 2087.97
    14.6480 2.633039 47.31 2238.19 2097.48
    14.6520 2.632324 47.43 2249.96 2116.56
    14.6560 2.631609 47.30 2237.73 2147.50
    14.6600 2.630895 46.95 2203.96 2188.29
    14.6640 2.630182 47.06 2214.37 2231.03
    14.6680 2.629468 46.74 2184.93 2261.07
    14.6720 2.628755 46.63 2174.63 2263.32
    14.6760 2.628043 46.30 2143.26 2233.74
    14.6800 2.627331 45.91 2107.74 2182.91
    14.6840 2.626619 45.84 2101.15 2127.25
    14.6880 2.625907 45.63 2081.89 2078.39
    14.6920 2.625196 45.73 2091.63 2042.98
    14.6960 2.624486 45.68 2086.78 2023.28
    14.7000 2.623776 45.53 2072.81 2018.99
    14.7040 2.623066 45.97 2113.63 2028.04
    14.7080 2.622356 45.60 2079.67 2044.86
    14.7120 2.621647 45.43 2063.44 2062.43
    14.7160 2.620939 45.40 2061.52 2072.25
    14.7200 2.620230 45.37 2058.15 2069.94
    14.7240 2.619522 45.18 2041.52 2059.57
    14.7280 2.618815 45.39 2060.44 2050.25
    14.7320 2.618108 45.56 2075.59 2050.72
    14.7360 2.617401 45.51 2071.00 2067.18
    14.7400 2.616695 45.80 2097.44 2103.22
    14.7440 2.615988 45.91 2107.44 2160.92
    14.7480 2.615283 46.37 2149.81 2239.21
    14.7520 2.614578 46.58 2169.89 2334.06
    14.7560 2.613873 47.01 2210.15 2431.27
    14.7600 2.613169 47.34 2240.78 2510.49
    14.7640 2.612465 47.24 2231.70 2549.75
    14.7680 2.611761 47.18 2225.79 2539.89
    14.7720 2.611058 46.97 2205.81 2490.09
    14.7760 2.610354 46.42 2154.63 2416.47
    14.7800 2.609652 46.04 2120.12 2331.22
    14.7840 2.608950 45.61 2079.92 2242.74
    14.7880 2.608248 45.24 2046.35 2158.40
    14.7920 2.607547 44.92 2017.77 2084.11
    14.7960 2.606846 44.68 1996.46 2023.49
    14.8000 2.606145 44.46 1976.69 1977.94
    14.8040 2.605445 44.60 1989.31 1947.50
    14.8080 2.604745 44.44 1974.77 1931.61
    14.8120 2.604046 44.37 1968.85 1929.88
    14.8160 2.603346 44.70 1997.73 1942.48
    14.8200 2.602648 45.08 2031.88 1970.13
    14.8240 2.601949 45.41 2062.38 2013.85
    14.8280 2.601251 46.06 2121.62 2074.29
    14.8320 2.600554 46.87 2196.44 2152.40
    14.8360 2.599856 47.25 2232.33 2242.35
    14.8400 2.599159 48.15 2318.56 2339.81
    14.8440 2.598463 48.59 2360.85 2435.21
    14.8480 2.597767 49.10 2411.25 2514.03
    14.8520 2.597071 49.78 2477.63 2560.29
    14.8560 2.596376 50.19 2519.22 2559.58
    14.8600 2.595681 50.14 2514.37 2522.81
    14.8640 2.594986 49.92 2491.59 2452.48
    14.8680 2.594292 49.35 2435.81 2360.27
    14.8720 2.593598 48.41 2343.14 2255.54
    14.8760 2.592905 47.47 2253.22 2151.56
    14.8800 2.592212 46.34 2147.15 2057.28
    14.8840 2.591519 45.39 2060.15 1976.97
    14.8880 2.590827 44.95 2020.68 1911.73
    14.8920 2.590135 44.20 1953.26 1860.32
    14.8960 2.589443 43.73 1912.31 1820.65
    14.9000 2.588752 43.54 1895.31 1790.35
    14.9040 2.588061 43.09 1856.50 1767.46
    14.9080 2.587371 42.96 1845.65 1749.90
    14.9120 2.586680 42.60 1814.85 1736.34
    14.9160 2.585990 42.52 1807.77 1725.72
    14.9200 2.585301 42.44 1800.96 1716.72
    14.9240 2.584612 42.38 1796.15 1709.99
    14.9280 2.583924 42.36 1794.42 1704.60
    14.9320 2.583236 42.33 1791.42 1700.29
    14.9360 2.582547 41.99 1762.78 1697.02
    14.9400 2.581860 42.15 1776.46 1694.68
    14.9440 2.581173 42.05 1767.96 1692.97
    14.9480 2.580486 41.91 1756.63 1692.55
    14.9520 2.579800 41.90 1755.50 1693.21
    14.9560 2.579114 41.86 1752.27 1695.15
    14.9600 2.578428 42.10 1772.00 1698.60
    14.9640 2.577743 42.21 1781.62 1703.89
    14.9680 2.577058 42.30 1788.89 1711.37
    14.9720 2.576373 42.08 1770.93 1720.07
    14.9760 2.575689 42.29 1788.56 1732.85
    14.9800 2.575005 42.63 1817.63 1748.47
    14.9840 2.574322 42.54 1810.07 1766.90
    14.9880 2.573638 42.56 1811.78 1787.96
    14.9920 2.572956 42.75 1827.81 1810.94
    14.9960 2.572273 42.74 1826.37 1834.07
    15.0000 2.571591 42.97 1846.59 1854.72
    15.0040 2.570910 43.17 1863.56 1871.13
    15.0080 2.570228 43.23 1868.56 1883.76
    15.0120 2.569547 43.49 1891.07 1894.21
    15.0160 2.568867 43.59 1900.15 1903.38
    15.0200 2.568187 43.56 1897.59 1907.92
    15.0240 2.567507 43.52 1893.74 1907.40
    15.0280 2.566827 43.75 1913.89 1901.60
    15.0320 2.566148 43.86 1923.56 1893.38
    15.0360 2.565469 43.84 1922.19 1889.37
    15.0400 2.564791 43.95 1931.18 1889.05
    15.0440 2.564113 43.84 1922.04 1898.95
    15.0480 2.563435 44.19 1952.63 1921.24
    15.0520 2.562758 44.34 1965.67 1958.45
    15.0560 2.562081 44.47 1977.26 2008.35
    15.0600 2.561404 44.68 1995.89 2069.00
    15.0640 2.560728 44.58 1987.81 2133.59
    15.0680 2.560053 44.62 1991.15 2188.94
    15.0720 2.559377 44.67 1995.78 2221.76
    15.0760 2.558702 44.44 1975.11 2218.90
    15.0800 2.558027 44.30 1962.11 2180.74
    15.0840 2.557353 44.01 1936.73 2118.84
    15.0880 2.556679 43.79 1917.31 2049.79
    15.0920 2.556005 43.67 1907.31 1983.21
    15.0960 2.555332 43.46 1888.96 1925.62
    15.1000 2.554658 43.24 1869.27 1879.74
    15.1040 2.553986 43.12 1859.31 1846.14
    15.1080 2.553314 42.97 1846.12 1824.56
    15.1120 2.552641 42.90 1840.54 1814.55
    15.1160 2.551970 42.84 1834.85 1815.80
    15.1200 2.551299 43.06 1854.04 1828.34
    15.1240 2.550628 43.41 1884.15 1852.53
    15.1280 2.549958 43.72 1911.67 1888.91
    15.1320 2.549288 44.17 1950.77 1937.77
    15.1360 2.548618 44.87 2013.33 1998.67
    15.1400 2.547948 45.46 2066.23 2069.27
    15.1440 2.547279 45.89 2105.69 2144.03
    15.1480 2.546611 46.47 2159.23 2212.68
    15.1520 2.545942 46.85 2195.00 2261.55
    15.1560 2.545274 47.06 2215.11 2280.36
    15.1600 2.544606 46.66 2177.59 2270.07
    15.1640 2.543939 46.63 2174.30 2241.07
    15.1680 2.543272 46.40 2152.57 2210.75
    15.1720 2.542606 46.40 2152.96 2188.39
    15.1760 2.541939 46.92 2201.04 2180.42
    15.1800 2.541274 47.20 2228.07 2190.10
    15.1840 2.540608 47.65 2271.00 2209.43
    15.1880 2.539943 48.05 2308.73 2231.32
    15.1920 2.539278 48.56 2357.74 2241.71
    15.1960 2.538614 48.40 2342.07 2228.19
    15.2000 2.537949 47.68 2273.78 2187.65
    15.2040 2.537286 46.94 2203.67 2127.41
    15.2080 2.536622 45.84 2101.46 2058.84
    15.2120 2.535959 45.07 2031.35 1991.30
    15.2160 2.535296 44.38 1969.85 1930.10
    15.2200 2.534634 43.65 1905.73 1878.28
    15.2240 2.533972 43.31 1876.08 1835.36
    15.2280 2.533310 42.80 1831.85 1800.74
    15.2320 2.532649 42.55 1810.81 1772.64
    15.2360 2.531988 42.44 1801.58 1749.51
    15.2400 2.531327 42.05 1767.85 1730.39
    15.2440 2.530667 41.96 1760.62 1714.76
    15.2480 2.530007 41.83 1749.54 1702.25
    15.2520 2.529347 41.50 1722.42 1692.44
    15.2560 2.528688 41.76 1743.61 1684.97
    15.2600 2.528029 41.40 1714.32 1679.50
    15.2640 2.527371 41.39 1712.74 1675.76
    15.2680 2.526712 41.43 1716.85 1673.53
    15.2720 2.526054 41.50 1722.14 1672.67
    15.2760 2.525397 41.37 1711.70 1673.08
    15.2800 2.524740 41.60 1730.19 1676.45
    15.2840 2.524083 41.58 1729.04 1679.38
    15.2880 2.523426 41.59 1729.48 1683.65
    15.2920 2.522770 41.78 1745.85 1689.42
    15.2960 2.522115 41.53 1724.70 1696.95
    15.3000 2.521459 41.70 1738.59 1706.63
    15.3040 2.520804 41.90 1755.67 1719.07
    15.3080 2.520149 42.03 1766.11 1735.03
    15.3120 2.519495 42.35 1793.33 1755.53
    15.3160 2.518841 42.68 1822.00 1781.86
    15.3200 2.518187 42.83 1834.67 1816.52
    15.3240 2.517534 43.38 1881.96 1859.62
    15.3280 2.516881 43.86 1923.89 1914.06
    15.3320 2.516228 44.74 2001.30 1981.44
    15.3360 2.515575 45.63 2081.78 2063.09
    15.3400 2.514924 46.89 2198.22 2158.71
    15.3440 2.514272 48.10 2314.00 2265.90
    15.3480 2.513620 49.66 2465.85 2381.77
    15.3520 2.512969 51.34 2635.54 2503.55
    15.3560 2.512319 53.25 2835.96 2631.00
    15.3600 2.511668 55.34 3062.22 2762.95
    15.3640 2.511018 56.77 3222.67 2892.05
    15.3680 2.510369 57.60 3317.56 3001.94
    15.3720 2.509720 58.05 3369.67 3073.58
    15.3760 2.509070 57.35 3289.33 3093.00
    15.3800 2.508422 56.08 3144.96 3064.22
    15.3840 2.507773 54.89 3013.11 2999.78
    15.3880 2.507126 53.51 2863.08 2912.64
    15.3920 2.506478 52.10 2713.92 2813.83
    15.3960 2.505831 50.84 2584.31 2710.94
    15.4000 2.505184 49.64 2464.62 2611.27
    15.4040 2.504537 48.68 2369.42 2515.70
    15.4080 2.503891 47.67 2272.35 2425.10
    15.4120 2.503245 46.87 2196.46 2342.03
    15.4160 2.502599 45.86 2102.88 2268.60
    15.4200 2.501954 45.03 2027.92 2203.81
    15.4240 2.501309 44.42 1973.56 2143.72
    15.4280 2.500664 44.19 1952.46 2084.87
    15.4320 2.500020 43.89 1926.38 2026.88
    15.4360 2.499376 43.24 1870.00 1972.29
    15.4400 2.498733 42.92 1842.27 1924.03
    15.4440 2.498089 42.69 1822.73 1884.03
    15.4480 2.497447 42.72 1824.77 1853.05
    15.4520 2.496804 42.52 1808.19 1831.10
    15.4560 2.496162 42.73 1826.19 1817.96
    15.4600 2.495520 42.37 1794.96 1813.36
    15.4640 2.494878 42.32 1790.58 1817.16
    15.4680 2.494237 42.54 1809.50 1829.37
    15.4720 2.493596 42.84 1835.65 1850.22
    15.4760 2.492955 42.66 1819.73 1880.32
    15.4800 2.492315 43.08 1856.04 1917.80
    15.4840 2.491675 43.40 1883.50 1965.82
    15.4880 2.491036 43.78 1917.00 2022.73
    15.4920 2.490397 44.26 1959.35 2089.39
    15.4960 2.489758 44.86 2012.60 2167.98
    15.5000 2.489119 45.83 2100.68 2261.29
    15.5040 2.488481 46.50 2162.32 2369.72
    15.5080 2.487843 47.50 2256.56 2489.03
    15.5120 2.487205 47.95 2298.88 2607.88
    15.5160 2.486568 48.11 2314.96 2707.19
    15.5200 2.485931 48.03 2306.88 2764.26
    15.5240 2.485294 47.87 2291.16 2761.61
    15.5280 2.484658 47.47 2253.32 2702.82
    15.5320 2.484022 46.79 2189.00 2604.30
    15.5360 2.483386 46.15 2129.93 2489.75
    15.5400 2.482751 45.53 2073.12 2378.76
    15.5440 2.482116 44.91 2016.58 2282.72
    15.5480 2.481482 44.73 2001.04 2206.39
    15.5520 2.480847 44.35 1967.20 2149.40
    15.5560 2.480213 44.24 1957.08 2107.65
    15.5600 2.479579 43.80 1918.46 2074.74
    15.5640 2.478946 43.55 1896.19 2043.94
    15.5680 2.478313 43.18 1864.44 2010.98
    15.5720 2.477681 43.22 1868.23 1975.26
    15.5760 2.477048 43.27 1872.08 1939.56
    15.5800 2.476416 42.93 1843.12 1907.87
    15.5840 2.475785 43.11 1858.33 1883.59
    15.5880 2.475153 43.06 1853.73 1869.30
    15.5920 2.474522 43.31 1876.19 1866.71
    15.5960 2.473891 43.66 1906.27 1877.26
    15.6000 2.473261 44.08 1943.12 1901.84
    15.6040 2.472631 44.52 1981.92 1940.82
    15.6080 2.472001 45.07 2031.19 1993.78
    15.6120 2.471371 45.81 2098.22 2059.20
    15.6160 2.470742 46.93 2202.46 2133.67
    15.6200 2.470114 47.78 2282.81 2210.67
    15.6240 2.469485 48.66 2367.96 2279.80
    15.6280 2.468857 48.86 2386.92 2327.77
    15.6320 2.468229 48.82 2383.73 2344.29
    15.6360 2.467602 48.56 2358.37 2328.91
    15.6400 2.466974 47.90 2294.58 2292.00
    15.6440 2.466348 47.17 2224.92 2248.46
    15.6480 2.465721 46.89 2198.27 2210.74
    15.6520 2.465095 46.43 2155.38 2186.28
    15.6560 2.464469 46.40 2153.38 2177.42
    15.6600 2.463844 46.75 2185.96 2182.04
    15.6640 2.463218 46.62 2173.26 2193.68
    15.6680 2.462593 46.74 2184.54 2202.36
    15.6720 2.461969 46.78 2188.22 2197.78
    15.6760 2.461344 46.31 2144.81 2174.54
    15.6800 2.460721 45.83 2100.15 2135.72
    15.6840 2.460097 45.21 2043.96 2087.96
    15.6880 2.459474 44.92 2018.00 2039.56
    15.6920 2.458850 44.31 1963.81 1998.25
    15.6960 2.458228 44.04 1939.78 1967.93
    15.7000 2.457605 43.60 1900.67 1950.41
    15.7040 2.456983 43.42 1885.30 1946.01
    15.7080 2.456362 42.85 1836.19 1953.29
    15.7120 2.455740 42.86 1836.96 1966.24
    15.7160 2.455119 42.51 1807.30 1983.53
    15.7200 2.454498 42.51 1806.96 1994.07
    15.7240 2.453878 42.18 1779.11 1990.29
    15.7280 2.453258 42.15 1776.96 1967.76
    15.7320 2.452638 41.98 1762.67 1934.44
    15.7360 2.452018 41.79 1746.70 1887.77
    15.7400 2.451399 41.66 1735.78 1839.00
    15.7440 2.450780 41.56 1727.52 1792.18
    15.7480 2.450162 41.44 1716.93 1751.46
    15.7520 2.449543 41.23 1699.85 1717.01
    15.7560 2.448925 41.20 1697.70 1688.66
    15.7600 2.448308 41.17 1695.37 1665.53
    15.7640 2.447690 41.22 1699.30 1646.51
    15.7680 2.447073 41.13 1691.29 1630.08
    15.7720 2.446457 40.92 1674.07 1616.69
    15.7760 2.445840 40.61 1649.48 1606.48
    15.7800 2.445225 40.82 1666.08 1597.56
    15.7840 2.444608 40.77 1662.46 1590.51
    15.7880 2.443993 40.55 1644.69 1585.41
    15.7920 2.443378 40.55 1644.31 1582.24
    15.7960 2.442763 40.64 1651.54 1582.13
    15.8000 2.442149 40.78 1663.00 1583.34
    15.8040 2.441534 40.62 1650.23 1586.44
    15.8080 2.440921 40.78 1662.73 1591.75
    15.8120 2.440307 40.58 1646.59 1599.23
    15.8160 2.439694 40.65 1652.62 1610.06
    15.8200 2.439081 40.60 1648.23 1620.83
    15.8240 2.438468 40.83 1667.35 1631.89
    15.8280 2.437856 40.89 1672.19 1641.56
    15.8320 2.437244 41.03 1683.78 1647.66
    15.8360 2.436632 41.11 1689.81 1648.06
    15.8400 2.436021 41.09 1688.15 1642.86
    15.8440 2.435410 40.91 1673.35 1632.98
    15.8480 2.434799 40.70 1656.89 1620.53
    15.8520 2.434189 40.61 1649.26 1609.41
    15.8560 2.433578 40.70 1656.59 1597.37
    15.8600 2.432969 40.75 1660.85 1587.07
    15.8640 2.432359 40.83 1667.00 1578.08
    15.8680 2.431750 40.78 1663.41 1572.26
    15.8720 2.431141 40.83 1666.78 1566.73
    15.8760 2.430532 40.94 1676.44 1565.50
    15.8800 2.429924 41.02 1682.78 1566.29
    15.8840 2.429316 41.33 1708.48 1568.83
    15.8880 2.428708 41.28 1703.96 1572.86
    15.8920 2.428101 41.59 1729.81 1577.56
    15.8960 2.427494 41.78 1745.65 1582.28
    15.9000 2.426887 42.03 1766.81 1586.01
    15.9040 2.426280 42.24 1784.46 1588.18
    15.9080 2.425674 42.30 1789.50 1587.34
    15.9120 2.425069 42.00 1763.85 1584.40
    15.9160 2.424463 41.91 1756.04 1580.09
    15.9200 2.423858 41.85 1751.04 1575.64
    15.9240 2.423253 41.48 1720.96 1571.68
    15.9280 2.422648 41.32 1707.65 1568.67
    15.9320 2.422044 41.27 1703.23 1566.87
    15.9360 2.421440 40.94 1675.85 1566.31
    15.9400 2.420836 40.99 1680.31 1566.99
    15.9440 2.420233 40.97 1678.77 1568.40
    15.9480 2.419630 40.83 1667.15 1570.27
    15.9520 2.419027 40.83 1667.38 1572.11
    15.9560 2.418424 40.76 1661.42 1573.53
    15.9600 2.417822 40.64 1651.88 1574.40
    15.9640 2.417220 40.81 1665.58 1574.97
    15.9680 2.416618 40.65 1652.22 1576.85
    15.9720 2.416017 40.60 1648.68 1577.98
    15.9760 2.415416 40.64 1651.81 1579.87
    15.9800 2.414816 40.78 1662.63 1582.75
    15.9840 2.414215 40.82 1666.11 1585.17
    15.9880 2.413615 40.87 1670.15 1590.67
    15.9920 2.413015 41.05 1684.85 1597.83
    15.9960 2.412416 41.28 1703.96 1606.99
    16.0000 2.411817 41.15 1693.00 1618.56
    16.0040 2.411218 41.54 1725.89 1633.09
    16.0080 2.410619 42.27 1786.85 1651.23
    16.0120 2.410021 42.49 1805.67 1673.88
    16.0160 2.409423 42.82 1833.85 1701.35
    16.0200 2.408825 43.53 1894.74 1734.44
    16.0240 2.408228 44.06 1941.26 1773.59
    16.0280 2.407631 45.22 2044.67 1817.87
    16.0320 2.407034 46.16 2130.59 1869.29
    16.0360 2.406438 47.51 2257.19 1925.28
    16.0400 2.405841 48.54 2356.43 1983.51
    16.0440 2.405246 49.37 2437.70 2039.68
    16.0480 2.404650 50.17 2516.67 2089.22
    16.0520 2.404055 49.92 2491.78 2129.55
    16.0560 2.403460 49.47 2447.33 2163.07
    16.0600 2.402865 48.95 2395.89 2195.83
    16.0640 2.402271 48.64 2365.93 2237.95
    16.0680 2.401676 48.70 2371.30 2298.89
    16.0720 2.401083 48.83 2384.63 2386.11
    16.0760 2.400489 49.84 2483.85 2504.23
    16.0800 2.399896 51.39 2640.52 2653.71
    16.0840 2.399303 53.89 2904.42 2833.95
    16.0880 2.398710 56.97 3245.54 3035.48
    16.0920 2.398118 60.53 3663.69 3242.33
    16.0960 2.397526 63.75 4064.50 3429.26
    16.1000 2.396934 66.11 4370.23 3562.81
    16.1040 2.396343 66.57 4431.42 3614.59
    16.1080 2.395752 65.28 4260.92 3575.04
    16.1120 2.395161 62.15 3862.92 3457.25
    16.1160 2.394570 58.64 3438.69 3293.56
    16.1200 2.393980 55.10 3035.96 3117.09
    16.1240 2.393390 52.08 2712.27 2952.90
    16.1280 2.392800 49.93 2493.07 2816.69
    16.1320 2.392211 48.85 2386.65 2716.39
    16.1360 2.391622 48.07 2311.04 2653.11
    16.1400 2.391033 48.04 2308.27 2624.50
    16.1440 2.390445 48.32 2334.54 2623.78
    16.1480 2.389856 49.05 2406.04 2641.45
    16.1520 2.389268 49.68 2468.22 2667.80
    16.1560 2.388681 50.62 2562.36 2698.07
    16.1600 2.388093 51.52 2654.48 2725.04
    16.1640 2.387507 52.19 2723.33 2749.40
    16.1680 2.386920 52.51 2757.14 2767.10
    16.1720 2.386333 52.83 2791.41 2775.34
    16.1760 2.385747 52.59 2765.21 2773.35
    16.1800 2.385161 52.20 2724.70 2763.97
    16.1840 2.384576 51.54 2656.69 2750.90
    16.1880 2.383990 50.89 2589.92 2735.03
    16.1920 2.383405 50.57 2557.41 2713.58
    16.1960 2.382821 49.94 2493.89 2683.31
    16.2000 2.382236 49.32 2432.85 2644.84
    16.2040 2.381652 49.02 2402.59 2604.91
    16.2080 2.381068 48.88 2388.88 2571.63
    16.2120 2.380485 49.04 2404.88 2551.23
    16.2160 2.379901 49.71 2471.23 2545.38
    16.2200 2.379318 49.92 2492.42 2550.44
    16.2240 2.378736 50.46 2546.35 2557.60
    16.2280 2.378153 50.73 2573.31 2554.70
    16.2320 2.377571 50.51 2551.19 2530.84
    16.2360 2.376989 49.76 2475.69 2480.77
    16.2400 2.376408 48.79 2380.22 2409.30
    16.2440 2.375827 47.88 2292.46 2326.87
    16.2480 2.375246 46.79 2189.31 2244.22
    16.2520 2.374665 46.03 2118.69 2169.15
    16.2560 2.374084 45.86 2102.96 2106.54
    16.2600 2.373504 45.54 2073.54 2058.64
    16.2640 2.372925 45.55 2074.96 2024.50
    16.2680 2.372345 46.07 2122.30 2002.89
    16.2720 2.371766 46.48 2160.71 1991.29
    16.2760 2.371187 46.97 2206.48 1986.94
    16.2800 2.370608 47.38 2244.48 1986.25
    16.2840 2.370030 47.78 2282.78 1985.42
    16.2880 2.369452 47.66 2271.41 1981.28
    16.2920 2.368874 47.43 2249.30 1972.15
    16.2960 2.368296 46.94 2203.15 1957.97
    16.3000 2.367719 46.42 2154.52 1940.18
    16.3040 2.367142 45.97 2112.81 1921.34
    16.3080 2.366565 45.75 2093.37 1904.70
    16.3120 2.365989 45.33 2055.07 1893.50
    16.3160 2.365413 45.33 2054.85 1889.36
    16.3200 2.364837 45.14 2037.37 1893.57
    16.3240 2.364262 45.14 2037.59 1906.33
    16.3280 2.363686 45.15 2038.15 1927.60
    16.3320 2.363111 45.23 2045.89 1956.70
    16.3360 2.362536 45.69 2087.56 1991.80
    16.3400 2.361962 46.32 2145.93 2029.41
    16.3440 2.361388 46.78 2188.11 2063.96
    16.3480 2.360814 47.22 2229.44 2087.24
    16.3520 2.360241 47.37 2244.29 2092.67
    16.3560 2.359667 46.94 2203.22 2077.29
    16.3600 2.359094 46.27 2140.52 2043.76
    16.3640 2.358521 45.32 2053.63 1998.57
    16.3680 2.357949 44.35 1967.33 1948.79
    16.3720 2.357377 43.55 1896.59 1899.96
    16.3760 2.356805 42.70 1822.89 1856.24
    16.3800 2.356234 42.21 1781.81 1818.70
    16.3840 2.355662 42.13 1775.00 1788.51
    16.3880 2.355091 42.18 1778.81 1765.33
    16.3920 2.354520 42.19 1780.19 1747.92
    16.3960 2.353950 41.91 1756.48 1734.66
    16.4000 2.353380 41.87 1753.15 1724.16
    16.4040 2.352810 41.54 1725.70 1715.83
    16.4080 2.352240 41.44 1717.00 1709.97
    16.4120 2.351671 41.27 1703.26 1707.41
    16.4160 2.351101 41.04 1684.52 1708.92
    16.4200 2.350533 40.62 1650.11 1714.94
    16.4240 2.349964 40.56 1645.04 1724.74
    16.4280 2.349396 40.59 1647.89 1738.96
    16.4320 2.348828 40.67 1654.07 1756.20
    16.4360 2.348260 40.52 1642.19 1774.38
    16.4400 2.347693 40.72 1658.00 1791.22
    16.4440 2.347126 40.71 1657.33 1804.79
    16.4480 2.346559 40.82 1666.07 1814.40
    16.4520 2.345992 40.91 1673.74 1821.64
    16.4560 2.345426 40.98 1679.52 1829.60
    16.4600 2.344860 40.97 1678.33 1841.75
    16.4640 2.344294 41.18 1695.48 1860.98
    16.4680 2.343729 41.47 1719.56 1889.09
    16.4720 2.343163 42.02 1765.33 1926.74
    16.4760 2.342598 41.85 1751.61 1972.77
    16.4800 2.342034 42.25 1785.15 2021.64
    16.4840 2.341469 43.02 1850.52 2078.14
    16.4880 2.340905 43.68 1908.35 2133.11
    16.4920 2.340341 43.92 1928.59 2181.79
    16.4960 2.339778 44.06 1941.00 2220.28
    16.5000 2.339214 44.66 1994.92 2246.67
    16.5040 2.338651 45.00 2024.65 2262.04
    16.5080 2.338089 45.17 2040.62 2270.83
    16.5120 2.337526 44.96 2021.58 2279.59
    16.5160 2.336964 45.49 2069.62 2293.85
    16.5200 2.336402 45.35 2056.54 2317.44
    16.5240 2.335840 45.69 2087.19 2351.85
    16.5280 2.335279 45.96 2111.92 2397.04
    16.5320 2.334718 46.19 2133.85 2450.74
    16.5360 2.334157 46.48 2160.82 2511.64
    16.5400 2.333596 46.87 2196.56 2571.53
    16.5440 2.333036 46.91 2200.85 2619.33
    16.5480 2.332476 47.04 2212.85 2642.40
    16.5520 2.331916 47.27 2234.19 2630.37
    16.5560 2.331357 46.99 2207.96 2582.95
    16.5600 2.330798 46.76 2186.76 2505.17
    16.5640 2.330239 46.03 2118.67 2406.47
    16.5680 2.329680 45.50 2070.43 2297.44
    16.5720 2.329122 44.90 2015.85 2187.79
    16.5760 2.328564 44.43 1973.78 2083.34
    16.5800 2.328006 43.89 1926.07 1993.53
    16.5840 2.327448 43.35 1879.32 1915.61
    16.5880 2.326891 42.81 1832.33 1852.42
    16.5920 2.326334 42.61 1815.59 1804.10
    16.5960 2.325777 42.37 1795.19 1769.21
    16.6000 2.325221 42.05 1768.19 1747.92
    16.6040 2.324664 41.76 1744.04 1736.84
    16.6080 2.324109 41.82 1749.30 1735.61
    16.6120 2.323553 41.63 1733.25 1742.72
    16.6160 2.322997 41.73 1741.52 1754.85
    16.6200 2.322442 41.80 1747.54 1773.43
    16.6240 2.321887 42.01 1764.85 1794.23
    16.6280 2.321333 42.02 1766.07 1814.70
    16.6320 2.320778 42.33 1791.93 1832.74
    16.6360 2.320224 42.41 1798.21 1847.00
    16.6400 2.319670 42.98 1847.26 1856.68
    16.6440 2.319117 43.01 1849.89 1861.18
    16.6480 2.318563 43.32 1876.44 1859.66
    16.6520 2.318010 43.26 1871.52 1851.91
    16.6560 2.317458 43.29 1874.15 1838.36
    16.6600 2.316905 43.41 1884.59 1819.26
    16.6640 2.316353 43.25 1870.89 1795.45
    16.6680 2.315801 42.81 1832.52 1768.25
    16.6720 2.315249 42.12 1774.18 1739.61
    16.6760 2.314698 41.77 1745.11 1712.77
    16.6800 2.314147 41.14 1692.39 1689.29
    16.6840 2.313596 41.00 1680.61 1670.09
    16.6880 2.313045 40.41 1633.00 1656.40
    16.6920 2.312495 40.37 1629.46 1647.96
    16.6960 2.311945 39.98 1598.79 1644.51
    16.7000 2.311395 39.92 1593.46 1645.49
    16.7040 2.310845 39.86 1589.07 1650.05
    16.7080 2.310296 39.78 1582.43 1656.99
    16.7120 2.309747 39.79 1583.43 1664.75
    16.7160 2.309198 39.82 1585.96 1672.91
    16.7200 2.308650 39.61 1568.71 1679.31
    16.7240 2.308101 39.76 1580.61 1685.05
    16.7280 2.307554 39.89 1590.86 1690.44
    16.7320 2.307006 40.06 1604.93 1696.31
    16.7360 2.306458 40.17 1613.86 1702.68
    16.7400 2.305911 40.35 1627.89 1707.64
    16.7440 2.305364 40.39 1631.11 1712.60
    16.7480 2.304818 40.53 1642.64 1715.12
    16.7520 2.304271 40.65 1652.29 1715.23
    16.7560 2.303725 40.95 1676.89 1713.83
    16.7600 2.303179 41.28 1703.86 1712.21
    16.7640 2.302633 41.44 1716.86 1711.44
    16.7680 2.302088 41.52 1723.93 1711.81
    16.7720 2.301543 41.92 1757.50 1711.66
    16.7760 2.300998 41.82 1749.25 1710.74
    16.7800 2.300453 41.76 1743.52 1704.00
    16.7840 2.299909 41.55 1726.00 1691.52
    16.7880 2.299365 41.19 1696.26 1673.32
    16.7920 2.298821 41.21 1698.04 1651.42
    16.7960 2.298278 40.98 1679.04 1627.85
    16.8000 2.297734 40.68 1654.63 1604.54
    16.8040 2.297191 40.62 1649.78 1583.84
    16.8080 2.296649 40.17 1613.59 1564.63
    16.8120 2.296106 39.93 1594.39 1548.23
    16.8160 2.295564 39.79 1583.56 1534.77
    16.8200 2.295022 39.81 1584.52 1524.17
    16.8240 2.294480 39.83 1586.70 1516.19
    16.8280 2.293939 39.73 1578.44 1510.56
    16.8320 2.293397 39.87 1589.39 1506.94
    16.8360 2.292857 39.58 1566.64 1504.95
    16.8400 2.292316 39.55 1563.89 1503.80
    16.8440 2.291775 39.51 1560.67 1503.84
    16.8480 2.291235 39.38 1550.76 1504.19
    16.8520 2.290695 39.65 1572.00 1504.46
    16.8560 2.290156 39.64 1571.36 1504.39
    16.8600 2.289616 39.51 1561.29 1503.95
    16.8640 2.289077 39.52 1561.54 1503.33
    16.8680 2.288538 39.46 1557.43 1502.88
    16.8720 2.288000 39.44 1555.79 1502.92
    16.8760 2.287461 39.42 1554.04 1503.78
    16.8800 2.286923 39.38 1550.93 1505.68
    16.8840 2.286385 39.34 1547.61 1508.37
    16.8880 2.285848 39.49 1559.38 1512.85
    16.8920 2.285310 39.43 1554.39 1518.77
    16.8960 2.284773 39.37 1550.00 1525.25
    16.9000 2.284236 39.52 1561.85 1534.29
    16.9040 2.283700 39.40 1552.19 1544.44
    16.9080 2.283163 39.55 1564.04 1556.07
    16.9120 2.282627 39.51 1560.75 1567.78
    16.9160 2.282091 39.69 1575.26 1579.35
    16.9200 2.281556 39.83 1586.70 1589.62
    16.9240 2.281021 39.80 1583.78 1598.83
    16.9280 2.280485 40.06 1605.19 1606.62
    16.9320 2.279951 40.22 1617.74 1613.84
    16.9360 2.279416 40.22 1617.93 1622.02
    16.9400 2.278882 40.47 1638.00 1632.99
    16.9440 2.278348 41.10 1689.44 1648.70
    16.9480 2.277814 41.56 1727.07 1669.06
    16.9520 2.277280 42.11 1773.15 1700.01
    16.9560 2.276747 42.50 1806.00 1741.39
    16.9600 2.276214 43.34 1878.59 1794.34
    16.9640 2.275681 44.19 1952.74 1861.38
    16.9680 2.275149 45.18 2041.61 1942.88
    16.9720 2.274616 46.41 2153.72 2038.86
    16.9760 2.274085 47.83 2287.36 2148.24
    16.9800 2.273553 49.08 2408.93 2267.93
    16.9840 2.273021 50.36 2535.75 2392.41
    16.9880 2.272490 51.41 2643.39 2513.18
    16.9920 2.271959 52.08 2711.86 2618.91
    16.9960 2.271428 52.44 2749.64 2698.28
    17.0000 2.270897 52.24 2729.29 2743.02
    17.0040 2.270367 52.01 2704.61 2750.72
    17.0080 2.269837 51.41 2642.89 2723.98
    17.0120 2.269308 50.93 2593.89 2667.92
    17.0160 2.268778 49.73 2473.46 2587.92
    17.0200 2.268248 48.72 2373.71 2489.99
    17.0240 2.267720 47.61 2266.54 2380.99
    17.0280 2.267191 46.57 2168.79 2268.56
    17.0320 2.266662 45.74 2091.86 2159.93
    17.0360 2.266134 44.80 2007.25 2060.43
    17.0400 2.265606 44.06 1941.41 1973.16
    17.0440 2.265078 43.40 1883.79 1899.58
    17.0480 2.264550 43.07 1854.86 1839.13
    17.0520 2.264023 42.72 1825.29 1791.50
    17.0560 2.263496 42.09 1771.68 1754.64
    17.0600 2.262969 42.17 1778.64 1726.78
    17.0640 2.262443 41.98 1762.54 1705.22
    17.0680 2.261917 41.84 1750.75 1688.15
    17.0720 2.261390 41.69 1738.18 1675.04
    17.0760 2.260865 41.66 1735.75 1664.79
    17.0800 2.260339 41.49 1721.46 1657.05
    17.0840 2.259814 41.47 1719.52 1651.74
    17.0880 2.259289 41.30 1705.67 1649.07
    17.0920 2.258764 41.05 1685.30 1649.71
    17.0960 2.258240 41.06 1685.67 1654.20
    17.1000 2.257715 41.12 1690.44 1663.47
    17.1040 2.257191 41.21 1697.96 1678.25
    17.1080 2.256667 41.42 1715.33 1698.95
    17.1120 2.256144 41.59 1729.33 1725.71
    17.1160 2.255620 42.13 1774.59 1758.28
    17.1200 2.255097 42.75 1827.19 1795.55
    17.1240 2.254575 43.57 1898.15 1835.65
    17.1280 2.254052 44.44 1974.50 1876.48
    17.1320 2.253530 45.27 2049.19 1915.58
    17.1360 2.253007 45.76 2093.86 1946.60
    17.1400 2.252486 45.92 2108.41 1967.97
    17.1440 2.251964 45.62 2081.19 1978.95
    17.1480 2.251442 44.79 2006.30 1982.10
    17.1520 2.250921 44.33 1964.89 1980.24
    17.1560 2.250401 43.73 1912.25 1978.24
    17.1600 2.249880 43.17 1863.96 1980.96
    17.1640 2.249360 43.42 1885.26 1991.36
    17.1680 2.248839 43.46 1889.00 2011.55
    17.1720 2.248319 44.18 1951.96 2042.61
    17.1760 2.247800 44.75 2002.29 2084.74
    17.1800 2.247280 45.58 2077.81 2137.23
    17.1840 2.246761 46.27 2141.35 2197.94
    17.1880 2.246242 47.22 2229.92 2262.75
    17.1920 2.245723 48.28 2330.81 2326.47
    17.1960 2.245205 48.91 2392.63 2379.61
    17.2000 2.244687 49.20 2420.96 2416.03
    17.2040 2.244169 48.97 2397.59 2431.70
    17.2080 2.243651 48.31 2334.00 2427.09
    17.2120 2.243134 47.91 2295.08 2406.64
    17.2160 2.242616 47.59 2265.23 2375.83
    17.2200 2.242100 47.25 2232.62 2338.59
    17.2240 2.241583 46.97 2206.35 2296.05
    17.2280 2.241066 46.81 2190.77 2247.19
    17.2320 2.240550 46.24 2138.38 2190.60
    17.2360 2.240034 45.59 2078.31 2126.45
    17.2400 2.239518 44.56 1985.37 2057.14
    17.2440 2.239002 43.70 1909.77 1986.69
    17.2480 2.238487 42.58 1813.12 1918.95
    17.2520 2.237972 42.07 1769.96 1856.26
    17.2560 2.237457 41.41 1714.89 1800.60
    17.2600 2.236943 40.67 1654.18 1752.75
    17.2640 2.236428 40.60 1648.07 1711.91
    17.2680 2.235914 40.30 1624.07 1677.73
    17.2720 2.235400 40.06 1605.04 1649.52
    17.2760 2.234887 39.90 1592.30 1626.51
    17.2800 2.234373 39.82 1585.78 1608.26
    17.2840 2.233860 39.84 1586.96 1594.61
    17.2880 2.233347 39.57 1565.93 1585.30
    17.2920 2.232834 39.65 1572.48 1580.41
    17.2960 2.232322 39.40 1552.04 1579.96
    17.3000 2.231810 39.62 1570.07 1583.95
    17.3040 2.231297 39.49 1559.59 1592.33
    17.3080 2.230786 39.69 1575.22 1604.96
    17.3120 2.230274 39.81 1584.74 1621.50
    17.3160 2.229763 40.15 1611.70 1641.34
    17.3200 2.229252 40.59 1647.67 1663.44
    17.3240 2.228741 40.98 1679.00 1686.27
    17.3280 2.228231 41.54 1725.85 1707.65
    17.3320 2.227720 42.01 1765.22 1724.89
    17.3360 2.227210 42.54 1809.81 1735.23
    17.3400 2.226700 42.86 1836.96 1736.39
    17.3440 2.226191 42.61 1815.33 1728.51
    17.3480 2.225682 41.98 1762.22 1711.43
    17.3520 2.225173 41.31 1706.61 1687.99
    17.3560 2.224663 40.67 1653.89 1662.45
    17.3600 2.224155 40.12 1609.22 1634.40
    17.3640 2.223646 39.51 1561.33 1607.14
    17.3680 2.223138 39.30 1544.33 1581.92
    17.3720 2.222630 38.89 1512.74 1559.46
    17.3760 2.222122 38.75 1501.41 1540.08
    17.3800 2.221615 38.52 1483.63 1523.81
    17.3840 2.221107 38.35 1471.00 1510.55
    17.3880 2.220601 38.41 1475.67 1500.03
    17.3920 2.220094 38.49 1481.48 1491.97
    17.3960 2.219587 38.55 1486.44 1486.03
    17.4000 2.219081 38.49 1481.85 1481.92
    17.4040 2.218575 38.50 1482.59 1479.43
    17.4080 2.218069 38.34 1469.74 1478.37
    17.4120 2.217563 38.53 1484.41 1478.65
    17.4160 2.217058 38.48 1480.89 1479.68
    17.4200 2.216553 38.24 1462.15 1481.33
    17.4240 2.216048 38.68 1496.50 1485.91
    17.4280 2.215544 38.53 1484.70 1491.90
    17.4320 2.215039 38.93 1515.70 1500.08
    17.4360 2.214535 39.01 1522.07 1510.28
    17.4400 2.214031 39.08 1527.63 1521.72
    17.4440 2.213527 39.14 1532.15 1536.51
    17.4480 2.213023 39.62 1570.00 1553.66
    17.4520 2.212520 39.76 1580.48 1572.98
    17.4560 2.212017 40.06 1604.74 1594.95
    17.4600 2.211514 40.24 1618.89 1617.13
    17.4640 2.211011 40.43 1634.26 1639.30
    17.4680 2.210509 40.37 1630.00 1660.15
    17.4720 2.210007 40.53 1642.48 1678.56
    17.4760 2.209505 40.36 1629.14 1693.94
    17.4800 2.209003 40.18 1614.74 1706.44
    17.4840 2.208502 40.04 1603.11 1716.59
    17.4880 2.208001 40.12 1609.85 1724.71
    17.4920 2.207500 39.99 1599.30 1730.98
    17.4960 2.206999 39.79 1583.08 1734.75
    17.5000 2.206498 39.96 1596.50 1735.47
    17.5040 2.205998 39.98 1598.73 1733.19
    17.5080 2.205498 40.05 1604.04 1728.80
    17.5120 2.204998 39.99 1599.38 1724.39
    17.5160 2.204499 40.31 1624.50 1721.64
    17.5200 2.203999 40.61 1649.46 1722.66
    17.5240 2.203500 40.65 1652.38 1728.93
    17.5280 2.203001 40.99 1680.35 1741.50
    17.5320 2.202502 41.56 1727.00 1761.63
    17.5360 2.202004 41.83 1750.11 1788.44
    17.5400 2.201506 42.13 1775.19 1822.72
    17.5440 2.201008 42.26 1785.59 1864.43
    17.5480 2.200510 43.02 1850.77 1913.31
    17.5520 2.200012 43.70 1909.65 1968.52
    17.5560 2.199515 43.97 1933.54 2028.35
    17.5600 2.199018 44.65 1993.76 2090.15
    17.5640 2.198521 44.98 2023.26 2150.23
    17.5680 2.198024 45.56 2075.74 2203.24
    17.5720 2.197528 46.21 2135.63 2245.61
    17.5760 2.197032 46.60 2171.89 2272.56
    17.5800 2.196536 46.76 2186.04 2283.38
    17.5840 2.196040 46.78 2187.96 2279.04
    17.5880 2.195545 46.79 2189.07 2263.06
    17.5920 2.195050 46.47 2159.22 2239.18
    17.5960 2.194554 46.29 2142.78 2211.04
    17.6000 2.194059 46.07 2122.74 2181.40
    17.6040 2.193565 45.96 2112.30 2154.18
    17.6080 2.193070 45.47 2067.33 2132.69
    17.6120 2.192576 45.64 2082.68 2119.71
    17.6160 2.192082 45.62 2081.11 2116.85
    17.6200 2.191588 45.77 2095.21 2124.31
    17.6240 2.191095 45.99 2114.85 2140.64
    17.6280 2.190602 46.20 2134.52 2162.37
    17.6320 2.190109 46.21 2135.44 2183.83
    17.6360 2.189616 46.44 2156.71 2201.50
    17.6400 2.189124 46.30 2143.41 2207.86
    17.6440 2.188631 46.12 2126.78 2198.85
    17.6480 2.188139 45.72 2090.33 2173.90
    17.6520 2.187647 45.59 2078.44 2136.10
    17.6560 2.187155 45.04 2028.63 2090.66
    17.6600 2.186664 44.44 1975.11 2043.28
    17.6640 2.186173 44.05 1940.71 1997.92
    17.6680 2.185682 43.59 1900.34 1959.31
    17.6720 2.185191 43.18 1864.39 1928.88
    17.6760 2.184700 43.13 1859.89 1907.15
    17.6800 2.184210 42.62 1816.82 1893.93
    17.6840 2.183720 42.52 1807.71 1887.81
    17.6880 2.183230 42.69 1822.75 1886.49
    17.6920 2.182740 42.44 1801.25 1887.01
    17.6960 2.182251 42.35 1793.82 1886.26
    17.7000 2.181762 42.15 1776.79 1881.67
    17.7040 2.181272 42.13 1775.25 1871.76
    17.7080 2.180784 41.81 1747.93 1856.07
    17.7120 2.180295 41.50 1722.07 1835.38
    17.7160 2.179807 41.23 1699.86 1811.48
    17.7200 2.179319 41.02 1683.00 1785.35
    17.7240 2.178831 40.76 1661.07 1759.20
    17.7280 2.178343 40.64 1651.75 1734.48
    17.7320 2.177855 40.50 1639.93 1712.32
    17.7360 2.177368 40.24 1619.64 1693.47
    17.7400 2.176881 39.97 1597.96 1678.61
    17.7440 2.176394 40.09 1606.89 1668.51
    17.7480 2.175908 40.20 1615.75 1663.99
    17.7520 2.175421 40.27 1621.57 1666.38
    17.7560 2.174935 40.55 1643.93 1675.76
    17.7600 2.174449 40.59 1647.18 1693.17
    17.7640 2.173964 41.01 1682.07 1719.32
    17.7680 2.173478 41.33 1708.52 1754.72
    17.7720 2.172993 42.10 1772.57 1799.35
    17.7760 2.172508 42.78 1830.32 1853.44
    17.7800 2.172023 43.85 1922.96 1915.90
    17.7840 2.171539 44.70 1997.78 1985.39
    17.7880 2.171054 45.86 2102.70 2059.09
    17.7920 2.170570 46.71 2181.74 2132.97
    17.7960 2.170086 47.43 2249.63 2202.04
    17.8000 2.169602 47.82 2286.37 2260.01
    17.8040 2.169119 47.77 2281.59 2300.88
    17.8080 2.168635 47.40 2246.93 2319.40
    17.8120 2.168153 46.42 2154.43 2312.56
    17.8160 2.167670 45.47 2067.67 2280.63
    17.8200 2.167187 44.77 2004.04 2227.44
    17.8240 2.166704 43.90 1927.33 2159.39
    17.8280 2.166222 43.03 1851.37 2083.52
    17.8320 2.165740 42.44 1800.96 2005.99
    17.8360 2.165258 41.63 1732.75 1931.62
    17.8400 2.164777 41.59 1729.32 1863.52
    17.8440 2.164296 40.89 1672.37 1803.69
    17.8480 2.163815 40.57 1645.79 1753.10
    17.8520 2.163334 40.41 1633.25 1712.09
    17.8560 2.162853 40.30 1623.79 1680.54
    17.8600 2.162372 39.98 1598.50 1658.01
    17.8640 2.161892 40.05 1603.68 1643.83
    17.8680 2.161412 39.88 1590.50 1637.77
    17.8720 2.160932 40.28 1622.61 1637.92
    17.8760 2.160453 40.32 1625.68 1644.08
    17.8800 2.159973 40.53 1642.54 1655.57
    17.8840 2.159494 40.78 1663.36 1671.86
    17.8880 2.159015 41.21 1698.21 1692.39
    17.8920 2.158536 41.52 1723.61 1716.57
    17.8960 2.158058 42.08 1770.74 1743.54
    17.9000 2.157580 42.49 1805.81 1772.07
    17.9040 2.157102 43.15 1861.70 1800.38
    17.9080 2.156624 43.71 1910.19 1825.93
    17.9120 2.156146 43.96 1932.57 1845.67
    17.9160 2.155668 44.25 1957.89 1856.23
    17.9200 2.155191 44.11 1945.30 1856.25
    17.9240 2.154714 43.97 1932.93 1845.28
    17.9280 2.154238 43.52 1893.81 1825.27
    17.9320 2.153761 43.17 1863.41 1799.44
    17.9360 2.153284 42.49 1805.82 1771.42
    17.9400 2.152808 42.30 1789.63 1744.14
    17.9440 2.152332 42.06 1768.78 1720.13
    17.9480 2.151856 41.83 1749.89 1700.65
    17.9520 2.151381 41.85 1751.78 1687.45
    17.9560 2.150906 41.74 1742.00 1680.57
    17.9600 2.150430 41.66 1735.19 1680.05
    17.9640 2.149955 41.71 1739.89 1685.43
    17.9680 2.149481 41.69 1738.39 1695.80
    17.9720 2.149006 41.36 1710.97 1709.85
    17.9760 2.148532 41.66 1735.75 1726.43
    17.9800 2.148058 41.51 1723.43 1743.02
    17.9840 2.147584 41.53 1724.96 1758.19
    17.9880 2.147110 41.36 1710.64 1770.33
    17.9920 2.146637 41.25 1701.89 1777.53
    17.9960 2.146164 41.27 1702.86 1778.21
    18.0000 2.145691 40.99 1679.79 1771.72
    18.0040 2.145218 40.92 1674.21 1758.63
    18.0080 2.144746 40.82 1666.50 1740.70
    18.0120 2.144273 40.61 1649.54 1720.36
    18.0160 2.143801 40.42 1633.89 1699.92
    18.0200 2.143329 40.47 1637.93 1681.28
    18.0240 2.142857 40.57 1646.32 1664.40
    18.0280 2.142386 40.55 1644.11 1652.40
    18.0320 2.141915 40.81 1665.68 1644.08
    18.0360 2.141443 40.81 1665.21 1638.98
    18.0400 2.140972 40.91 1673.62 1636.29
    18.0440 2.140502 41.03 1683.21 1634.43
    18.0480 2.140031 41.08 1687.71 1633.46
    18.0520 2.139561 41.12 1690.75 1631.65
    18.0560 2.139091 40.97 1678.89 1628.42
    18.0600 2.138621 40.96 1678.04 1623.17
    18.0640 2.138152 40.80 1664.75 1615.53
    18.0680 2.137682 40.63 1650.61 1605.65
    18.0720 2.137213 40.47 1637.43 1594.10
    18.0760 2.136744 40.12 1609.50 1581.87
    18.0800 2.136275 40.12 1609.89 1570.10
    18.0840 2.135807 39.74 1579.67 1559.85
    18.0880 2.135338 39.76 1581.22 1552.53
    18.0920 2.134870 39.69 1575.63 1547.69
    18.0960 2.134402 39.58 1566.44 1544.96
    18.1000 2.133934 39.64 1571.15 1547.40
    18.1040 2.133467 39.52 1561.67 1553.31
    18.1080 2.132999 39.91 1592.74 1563.17
    18.1120 2.132532 39.63 1570.19 1576.01
    18.1160 2.132065 40.19 1615.22 1591.67
    18.1200 2.131598 40.35 1627.78 1609.24
    18.1240 2.131132 40.58 1646.70 1627.65
    18.1280 2.130666 40.70 1656.43 1645.54
    18.1320 2.130200 41.07 1686.93 1661.42
    18.1360 2.129734 41.19 1696.82 1674.04
    18.1400 2.129268 41.20 1697.07 1682.76
    18.1440 2.128803 41.35 1709.93 1687.75
    18.1480 2.128337 41.63 1733.04 1689.98
    18.1520 2.127872 41.53 1725.04 1690.56
    18.1560 2.127407 41.48 1720.50 1691.62
    18.1600 2.126943 41.60 1730.56 1694.17
    18.1640 2.126478 41.93 1758.44 1698.67
    18.1680 2.126014 42.18 1779.31 1706.01
    18.1720 2.125550 42.64 1818.48 1715.65
    18.1760 2.125086 43.05 1853.54 1726.63
    18.1800 2.124622 43.30 1874.96 1737.82
    18.1840 2.124159 43.66 1906.50 1748.11
    18.1880 2.123696 43.63 1903.31 1756.87
    18.1920 2.123233 43.60 1901.30 1762.56
    18.1960 2.122770 43.37 1880.63 1765.07
    18.2000 2.122307 43.03 1851.73 1766.28
    18.2040 2.121845 42.97 1846.22 1767.18
    18.2080 2.121383 42.54 1809.35 1769.06
    18.2120 2.120921 42.55 1810.27 1772.47
    18.2160 2.120459 42.93 1843.12 1777.29
    18.2200 2.119997 42.58 1813.46 1782.67
    18.2240 2.119536 42.86 1836.81 1787.43
    18.2280 2.119075 42.76 1828.19 1789.77
    18.2320 2.118614 42.71 1823.85 1788.77
    18.2360 2.118153 42.45 1802.35 1784.04
    18.2400 2.117692 42.11 1772.93 1775.95
    18.2440 2.117232 41.83 1749.35 1765.15
    18.2480 2.116772 41.54 1725.23 1752.19
    18.2520 2.116312 41.13 1691.42 1737.29
    18.2560 2.115852 40.78 1663.29 1720.47
    18.2600 2.115392 40.30 1623.93 1701.33
    18.2640 2.114933 40.05 1603.78 1681.15
    18.2680 2.114474 39.84 1587.56 1659.90
    18.2720 2.114015 39.47 1558.14 1637.40
    18.2760 2.113556 39.17 1534.19 1615.69
    18.2800 2.113098 39.15 1532.56 1594.62
    18.2840 2.112639 39.12 1530.41 1575.08
    18.2880 2.112181 38.94 1516.07 1557.41
    18.2920 2.111723 38.63 1492.59 1542.42
    18.2960 2.111265 38.70 1497.74 1530.62
    18.3000 2.110808 38.56 1487.00 1522.40
    18.3040 2.110350 38.59 1489.26 1518.00
    18.3080 2.109893 38.82 1507.00 1517.53
    18.3120 2.109436 38.79 1504.78 1521.02
    18.3160 2.108980 38.89 1512.67 1528.36
    18.3200 2.108523 39.12 1530.63 1539.29
    18.3240 2.108067 39.36 1549.22 1553.42
    18.3280 2.107611 39.72 1577.37 1570.11
    18.3320 2.107155 40.19 1614.93 1588.52
    18.3360 2.106699 40.98 1679.11 1607.37
    18.3400 2.106243 41.50 1722.33 1625.02
    18.3440 2.105788 42.19 1779.63 1639.66
    18.3480 2.105333 42.71 1823.85 1649.26
    18.3520 2.104878 42.76 1828.07 1652.52
    18.3560 2.104423 42.46 1802.48 1648.27
    18.3600 2.103969 41.71 1740.00 1637.42
    18.3640 2.103514 41.08 1687.30 1621.44
    18.3680 2.103060 40.36 1629.26 1604.79
    18.3720 2.102606 39.87 1590.00 1584.38
    18.3760 2.102153 39.33 1546.85 1564.22
    18.3800 2.101699 38.96 1518.11 1545.44
    18.3840 2.101245 38.79 1504.52 1528.11
    18.3880 2.100792 38.80 1505.70 1514.36
    18.3920 2.100339 38.71 1498.15 1503.65
    18.3960 2.099887 38.61 1490.59 1496.13
    18.4000 2.099434 38.84 1508.52 1491.79
    18.4040 2.098982 39.01 1522.11 1490.82
    18.4080 2.098529 39.18 1534.93 1492.43
    18.4120 2.098078 39.67 1573.56 1496.61
    18.4160 2.097626 39.56 1565.30 1503.00
    18.4200 2.097174 39.84 1586.85 1511.36
    18.4240 2.096723 40.08 1606.36 1521.06
    18.4280 2.096272 40.40 1632.15 1531.94
    18.4320 2.095821 40.55 1644.63 1543.89
    18.4360 2.095370 41.00 1680.78 1556.67
    18.4400 2.094919 41.04 1683.93 1570.12
    18.4440 2.094469 41.14 1692.11 1583.87
    18.4480 2.094019 41.75 1742.85 1598.03
    18.4520 2.093569 42.18 1779.41 1611.34
    18.4560 2.093119 42.68 1821.33 1623.02
    18.4600 2.092669 42.75 1827.41 1631.87
    18.4640 2.092220 43.00 1849.11 1637.93
    18.4680 2.091770 43.04 1852.33 1637.85
    18.4720 2.091321 42.64 1818.00 1634.03
    18.4760 2.090873 42.50 1806.46 1626.65
    18.4800 2.090424 42.15 1776.81 1616.85
    18.4840 2.089976 41.49 1721.59 1605.74
    18.4880 2.089527 41.56 1727.23 1594.20
    18.4920 2.089079 40.91 1673.78 1583.70
    18.4960 2.088631 40.54 1643.19 1573.06
    18.5000 2.088184 40.66 1653.31 1563.50
    18.5040 2.087736 40.51 1640.77 1555.43
    18.5080 2.087289 40.68 1654.77 1549.30
    18.5120 2.086842 40.66 1652.85 1545.54
    18.5160 2.086395 40.76 1661.23 1544.31
    18.5200 2.085948 41.09 1688.27 1546.18
    18.5240 2.085502 41.20 1697.81 1551.04
    18.5280 2.085056 41.82 1748.58 1558.89
    18.5320 2.084610 42.08 1771.08 1569.61
    18.5360 2.084163 42.49 1805.18 1582.87
    18.5400 2.083718 42.93 1843.30 1599.15
    18.5440 2.083272 43.21 1866.96 1618.30
    18.5480 2.082827 43.60 1901.12 1640.57
    18.5520 2.082382 44.14 1948.62 1666.17
    18.5560 2.081937 44.74 2001.92 1695.19
    18.5600 2.081492 45.38 2058.97 1727.45
    18.5640 2.081048 45.81 2098.93 1762.35
    18.5680 2.080603 46.31 2144.93 1798.82
    18.5720 2.080159 46.92 2201.22 1835.09
    18.5760 2.079715 47.38 2245.00 1869.01
    18.5800 2.079271 47.36 2242.78 1898.20
    18.5840 2.078828 47.21 2228.68 1920.51
    18.5880 2.078384 46.99 2208.04 1934.53
    18.5920 2.077941 46.57 2168.63 1940.02
    18.5960 2.077498 46.15 2130.22 1937.26
    18.6000 2.077055 45.72 2090.26 1927.00
    18.6040 2.076612 45.41 2062.00 1912.21
    18.6080 2.076170 44.76 2003.70 1893.55
    18.6120 2.075727 44.39 1970.57 1874.00
    18.6160 2.075286 44.29 1961.37 1856.65
    18.6200 2.074843 44.13 1947.14 1843.33
    18.6240 2.074402 44.06 1941.63 1835.76
    18.6280 2.073960 43.91 1927.85 1835.52
    18.6320 2.073519 44.10 1944.93 1843.54
    18.6360 2.073078 44.44 1974.68 1859.99
    18.6400 2.072637 44.76 2003.19 1885.15
    18.6440 2.072196 45.41 2062.07 1918.99
    18.6480 2.071756 45.66 2084.59 1961.38
    18.6520 2.071315 46.16 2130.48 2012.14
    18.6560 2.070875 46.75 2185.15 2070.72
    18.6600 2.070435 47.41 2247.26 2136.49
    18.6640 2.069995 48.28 2331.29 2207.78
    18.6680 2.069556 49.33 2433.31 2281.28
    18.6720 2.069116 50.13 2512.64 2354.19
    18.6760 2.068677 51.21 2622.46 2420.51
    18.6800 2.068238 51.74 2676.57 2474.37
    18.6840 2.067799 52.10 2714.89 2509.84
    18.6880 2.067361 52.12 2716.25 2522.38
    18.6920 2.066922 51.79 2682.25 2510.30
    18.6960 2.066484 50.68 2568.00 2475.38
    18.7000 2.066046 49.69 2469.32 2421.63
    18.7040 2.065608 48.69 2371.18 2355.37
    18.7080 2.065170 47.57 2262.79 2281.96
    18.7120 2.064732 46.54 2165.75 2207.65
    18.7160 2.064295 45.59 2078.46 2136.07
    18.7200 2.063858 44.99 2024.36 2070.15
    18.7240 2.063421 44.39 1970.07 2011.76
    18.7280 2.062984 43.97 1933.71 1962.26
    18.7320 2.062547 43.43 1886.14 1922.55
    18.7360 2.062111 43.05 1853.46 1892.88
    18.7400 2.061675 42.73 1825.82 1873.86
    18.7440 2.061239 42.73 1825.61 1864.76
    18.7480 2.060803 42.81 1832.39 1864.64
    18.7520 2.060367 43.15 1861.79 1871.98
    18.7560 2.059932 43.54 1895.96 1884.70
    18.7600 2.059497 43.89 1926.18 1900.27
    18.7640 2.059062 44.29 1961.96 1915.64
    18.7680 2.058627 44.34 1966.17 1927.64
    18.7720 2.058192 44.64 1993.04 1933.55
    18.7760 2.057758 44.36 1967.71 1931.69
    18.7800 2.057323 44.09 1943.74 1921.75
    18.7840 2.056889 43.61 1901.85 1904.75
    18.7880 2.056455 43.35 1879.63 1883.01
    18.7920 2.056021 42.86 1836.74 1858.26
    18.7960 2.055588 42.37 1795.37 1833.29
    18.8000 2.055154 42.17 1778.41 1810.60
    18.8040 2.054721 41.88 1754.30 1792.43
    18.8080 2.054288 41.90 1755.78 1780.94
    18.8120 2.053855 41.80 1747.57 1777.64
    18.8160 2.053422 42.14 1775.41 1784.14
    18.8200 2.052990 42.50 1806.67 1801.66
    18.8240 2.052557 42.81 1832.44 1831.43
    18.8280 2.052125 43.52 1894.15 1873.62
    18.8320 2.051693 44.34 1965.68 1928.75
    18.8360 2.051261 45.40 2061.39 1996.63
    18.8400 2.050830 46.39 2152.25 2075.88
    18.8440 2.050399 47.76 2281.26 2166.11
    18.8480 2.049967 49.23 2423.52 2264.41
    18.8520 2.049536 51.02 2603.21 2367.16
    18.8560 2.049105 52.70 2777.72 2470.03
    18.8600 2.048675 53.88 2902.71 2566.65
    18.8640 2.048244 55.00 3024.86 2650.46
    18.8680 2.047814 55.44 3073.86 2714.29
    18.8720 2.047384 55.42 3071.00 2751.76
    18.8760 2.046954 54.68 2989.61 2759.52
    18.8800 2.046524 53.65 2878.86 2736.85
    18.8840 2.046095 52.15 2719.86 2688.32
    18.8880 2.045665 51.02 2603.46 2620.92
    18.8920 2.045236 49.67 2467.39 2542.52
    18.8960 2.044807 48.54 2356.19 2460.59
    18.9000 2.044378 47.87 2291.63 2380.08
    18.9040 2.043950 47.20 2227.48 2304.76
    18.9080 2.043521 46.65 2176.30 2237.12
    18.9120 2.043093 46.30 2143.54 2178.35
    18.9160 2.042665 45.72 2090.19 2129.24
    18.9200 2.042237 45.69 2087.81 2089.98
    18.9240 2.041809 45.38 2059.00 2060.74
    18.9280 2.041382 45.22 2044.44 2041.45
    18.9320 2.040954 45.05 2029.15 2032.01
    18.9360 2.040527 45.06 2030.29 2031.94
    18.9400 2.040100 45.54 2074.04 2040.61
    18.9440 2.039673 45.73 2091.41 2057.15
    18.9480 2.039246 46.04 2119.36 2080.43
    18.9520 2.038820 46.36 2149.11 2108.91
    18.9560 2.038394 47.01 2210.30 2140.82
    18.9600 2.037968 47.02 2211.04 2173.52
    18.9640 2.037542 47.49 2255.04 2204.34
    18.9680 2.037116 47.31 2238.18 2230.26
    18.9720 2.036690 47.31 2238.10 2248.52
    18.9760 2.036265 46.98 2206.79 2257.21
    18.9800 2.035840 46.73 2183.82 2255.84
    18.9840 2.035415 46.35 2148.46 2245.54
    18.9880 2.034990 45.63 2082.18 2226.78
    18.9920 2.034565 45.31 2053.14 2201.49
    18.9960 2.034141 44.50 1980.36 2170.21
    19.0000 2.033716 43.86 1923.39 2132.91
    19.0040 2.033292 43.43 1886.25 2089.43
    19.0080 2.032868 42.99 1847.71 2040.06
    19.0120 2.032444 42.33 1791.93 1986.03
    19.0160 2.032021 41.63 1733.39 1929.21
    19.0200 2.031598 41.22 1699.00 1872.03
    19.0240 2.031174 40.61 1649.39 1816.73
    19.0280 2.030751 40.22 1617.71 1765.08
    19.0320 2.030328 40.00 1600.29 1718.24
    19.0360 2.029906 39.76 1580.61 1677.30
    19.0400 2.029483 39.54 1563.24 1642.60
    19.0440 2.029061 39.22 1538.21 1614.47
    19.0480 2.028639 39.08 1527.46 1593.02
    19.0520 2.028217 38.76 1502.21 1578.35
    19.0560 2.027795 38.80 1505.71 1570.49
    19.0600 2.027373 38.92 1514.39 1569.48
    19.0640 2.026952 39.06 1525.50 1575.34
    19.0680 2.026530 39.31 1545.54 1588.06
    19.0720 2.026109 39.21 1537.39 1607.59
    19.0760 2.025688 39.12 1530.04 1633.78
    19.0800 2.025268 39.48 1558.32 1665.78
    19.0840 2.024847 39.89 1591.19 1704.20
    19.0880 2.024427 40.13 1610.74 1747.62
    19.0920 2.024007 40.70 1656.70 1794.72
    19.0960 2.023586 41.11 1690.00 1844.19
    19.1000 2.023166 41.59 1729.89 1894.33
    19.1040 2.022747 42.22 1782.89 1940.55
    19.1080 2.022327 42.87 1837.74 1980.36
    19.1120 2.021908 42.86 1837.07 2010.77
    19.1160 2.021489 43.25 1870.18 2028.22
    19.1200 2.021070 42.95 1844.30 2031.40
    19.1240 2.020651 42.77 1829.15 2020.29
    19.1280 2.020232 42.25 1784.93 1996.54
    19.1320 2.019814 41.55 1726.41 1962.99
    19.1360 2.019396 41.06 1685.89 1922.93
    19.1400 2.018978 40.53 1642.33 1879.72
    19.1440 2.018560 40.20 1616.07 1835.33
    19.1480 2.018142 39.74 1579.48 1792.24
    19.1520 2.017725 39.48 1558.33 1751.60
    19.1560 2.017307 39.28 1542.64 1714.29
    19.1600 2.016890 39.15 1532.33 1681.18
    19.1640 2.016473 39.13 1531.00 1652.72
    19.1680 2.016056 38.67 1495.41 1629.21
    19.1720 2.015639 38.69 1496.89 1610.66
    19.1760 2.015223 38.85 1509.57 1596.91
    19.1800 2.014807 38.52 1484.04 1587.71
    19.1840 2.014390 38.77 1502.92 1581.54
    19.1880 2.013974 38.85 1508.96 1577.41
    19.1920 2.013559 39.02 1522.56 1575.51
    19.1960 2.013143 39.06 1525.44 1575.73
    19.2000 2.012727 39.03 1523.19 1576.54
    19.2040 2.012312 39.26 1541.00 1577.78
    19.2080 2.011897 39.08 1527.50 1578.83
    19.2120 2.011482 39.26 1541.38 1579.12
    19.2160 2.011067 39.42 1553.96 1578.03
    19.2200 2.010653 39.36 1549.35 1574.89
    19.2240 2.010238 39.50 1559.88 1569.22
    19.2280 2.009824 39.07 1526.54 1560.74
    19.2320 2.009410 39.11 1529.92 1550.11
    19.2360 2.008996 38.85 1509.15 1537.84
    19.2400 2.008582 38.94 1516.26 1524.88
    19.2440 2.008169 38.82 1507.08 1512.19
    19.2480 2.007755 38.79 1504.77 1500.58
    19.2520 2.007342 38.50 1482.27 1490.78
    19.2560 2.006929 38.45 1478.32 1484.05
    19.2600 2.006516 38.59 1489.39 1479.36
    19.2640 2.006103 38.75 1501.48 1477.55
    19.2680 2.005691 38.67 1495.37 1478.76
    19.2720 2.005278 38.74 1500.50 1483.04
    19.2760 2.004866 39.15 1532.93 1490.02
    19.2800 2.004454 39.22 1538.00 1498.69
    19.2840 2.004042 39.52 1561.78 1510.31
    19.2880 2.003631 39.64 1571.37 1523.85
    19.2920 2.003219 40.18 1614.52 1538.99
    19.2960 2.002808 40.36 1629.00 1555.73
    19.3000 2.002397 40.82 1666.59 1573.01
    19.3040 2.001986 41.20 1697.70 1590.47
    19.3080 2.001575 41.40 1714.04 1607.28
    19.3120 2.001164 41.62 1731.81 1622.56
    19.3160 2.000754 41.86 1752.15 1635.56
    19.3200 2.000344 41.84 1750.96 1645.88
    19.3240 1.999933 41.81 1747.74 1653.51
    19.3280 1.999524 41.81 1748.26 1658.80
    19.3320 1.999114 41.62 1732.59 1662.23
    19.3360 1.998704 41.49 1721.56 1664.24
    19.3400 1.998294 41.31 1706.70 1665.18
    19.3440 1.997885 41.01 1681.89 1665.54
    19.3480 1.997476 40.78 1662.74 1665.06
    19.3520 1.997067 40.57 1645.68 1664.35
    19.3560 1.996658 40.77 1662.56 1663.91
    19.3600 1.996250 40.69 1655.93 1664.46
    19.3640 1.995841 40.91 1673.44 1666.76
    19.3680 1.995433 41.19 1696.78 1671.19
    19.3720 1.995025 41.33 1708.04 1678.73
    19.3760 1.994617 41.75 1742.67 1689.30
    19.3800 1.994209 41.71 1739.81 1703.10
    19.3840 1.993802 41.78 1745.81 1716.03
    19.3880 1.993394 41.77 1744.81 1733.20
    19.3920 1.992987 41.58 1728.59 1751.50
    19.3960 1.992580 41.56 1727.04 1770.23
    19.4000 1.992173 41.64 1733.56 1788.54
    19.4040 1.991767 41.60 1730.78 1805.38
    19.4080 1.991360 41.36 1710.93 1819.62
    19.4120 1.990953 41.56 1726.89 1830.40
    19.4160 1.990547 41.43 1716.81 1836.55
    19.4200 1.990141 41.53 1724.81 1837.65
    19.4240 1.989735 41.47 1719.61 1833.31
    19.4280 1.989329 41.58 1728.56 1823.18
    19.4320 1.988924 41.24 1700.33 1808.14
    19.4360 1.988518 41.04 1684.59 1788.85
    19.4400 1.988113 40.75 1660.22 1766.81
    19.4440 1.987708 40.53 1643.00 1743.73
    19.4480 1.987303 40.44 1635.37 1721.86
    19.4520 1.986899 40.24 1619.37 1702.78
    19.4560 1.986494 40.09 1607.59 1687.73
    19.4600 1.986090 40.20 1616.15 1677.74
    19.4640 1.985685 40.03 1602.56 1673.28
    19.4680 1.985281 40.37 1629.44 1674.25
    19.4720 1.984877 40.52 1641.89 1680.07
    19.4760 1.984474 40.74 1659.39 1690.22
    19.4800 1.984070 40.99 1680.56 1703.20
    19.4840 1.983667 41.29 1704.48 1717.38
    19.4880 1.983263 41.77 1745.12 1730.97
    19.4920 1.982860 42.12 1773.89 1741.29
    19.4960 1.982458 42.34 1792.27 1749.37
    19.5000 1.982055 42.65 1818.65 1753.38
    19.5040 1.981652 42.93 1842.58 1753.34
    19.5080 1.981250 43.05 1853.42 1749.17
    19.5120 1.980848 43.07 1855.19 1740.92
    19.5160 1.980446 42.97 1846.54 1728.46
    19.5200 1.980044 42.88 1838.31 1710.93
    19.5240 1.979642 42.27 1786.81 1690.12
    19.5280 1.979241 41.73 1741.23 1665.93
    19.5320 1.978839 41.13 1691.92 1639.30
    19.5360 1.978438 40.45 1636.14 1611.49
    19.5400 1.978037 39.90 1592.26 1583.74
    19.5440 1.977636 39.13 1531.44 1556.96
    19.5480 1.977235 39.02 1522.81 1531.94
    19.5520 1.976835 38.73 1500.27 1509.18
    19.5560 1.976434 38.41 1475.08 1489.10
    19.5600 1.976034 38.18 1457.97 1472.07
    19.5640 1.975634 38.13 1453.63 1458.42
    19.5680 1.975234 37.79 1428.37 1448.64
    19.5720 1.974834 37.83 1431.44 1442.83
    19.5760 1.974434 37.86 1433.52 1441.46
    19.5800 1.974035 37.98 1442.59 1444.90
    19.5840 1.973636 38.05 1447.93 1453.51
    19.5880 1.973237 38.33 1469.04 1467.67
    19.5920 1.972838 38.43 1477.11 1487.68
    19.5960 1.972439 38.56 1486.73 1513.84
    19.6000 1.972040 38.89 1512.42 1546.27
    19.6040 1.971642 39.22 1538.54 1585.00
    19.6080 1.971244 39.61 1568.69 1629.84
    19.6120 1.970846 40.26 1621.07 1680.26
    19.6160 1.970448 41.16 1694.38 1735.44
    19.6200 1.970050 42.19 1779.65 1794.26
    19.6240 1.969652 42.95 1844.92 1854.49
    19.6280 1.969255 43.91 1927.88 1913.83
    19.6320 1.968858 44.86 2012.54 1968.90
    19.6360 1.968460 45.54 2073.93 2016.09
    19.6400 1.968063 45.65 2084.15 2052.28
    19.6440 1.967667 45.73 2090.81 2073.34
    19.6480 1.967270 45.16 2039.42 2079.24
    19.6520 1.966873 44.59 1988.08 2069.28
    19.6560 1.966477 43.66 1905.77 2045.26
    19.6600 1.966081 42.47 1803.77 2010.05
    19.6640 1.965685 41.50 1722.59 1967.11
    19.6680 1.965289 40.78 1662.75 1919.76
    19.6720 1.964893 40.14 1611.22 1870.97
    19.6760 1.964498 39.56 1565.37 1822.45
    19.6800 1.964102 39.06 1525.52 1776.14
    19.6840 1.963707 38.83 1508.00 1732.90
    19.6880 1.963312 38.53 1484.81 1693.35
    19.6920 1.962917 38.55 1485.96 1657.92
    19.6960 1.962523 38.49 1481.41 1626.94
    19.7000 1.962128 38.47 1480.19 1600.52
    19.7040 1.961734 38.67 1495.56 1578.61
    19.7080 1.961339 38.64 1493.00 1560.91
    19.7120 1.960945 38.77 1503.41 1546.59
    19.7160 1.960552 38.90 1512.85 1535.03
    19.7200 1.960158 39.23 1539.33 1525.12
    19.7240 1.959764 39.20 1536.48 1516.22
    19.7280 1.959371 39.18 1535.15 1507.59
    19.7320 1.958978 39.16 1533.59 1499.02
    19.7360 1.958584 38.95 1516.89 1490.73
    19.7400 1.958192 38.98 1519.33 1483.31
    19.7440 1.957799 38.93 1515.59 1477.55
    19.7480 1.957406 38.63 1492.37 1474.08
    19.7520 1.957013 38.57 1487.52 1474.01
    19.7560 1.956621 38.63 1491.96 1477.65
    19.7600 1.956229 38.88 1511.30 1486.26
    19.7640 1.955837 38.94 1516.30 1499.03
    19.7680 1.955445 39.08 1527.54 1516.65
    19.7720 1.955054 39.50 1560.19 1538.92
    19.7760 1.954662 39.64 1571.70 1565.60
    19.7800 1.954271 40.26 1620.62 1596.59
    19.7840 1.953880 40.55 1644.69 1630.11
    19.7880 1.953488 41.11 1689.85 1665.37
    19.7920 1.953098 41.60 1730.46 1700.76
    19.7960 1.952707 42.09 1771.54 1734.38
    19.8000 1.952317 42.76 1828.77 1764.33
    19.8040 1.951926 42.96 1845.27 1788.80
    19.8080 1.951536 42.92 1842.12 1806.67
    19.8120 1.951146 43.23 1869.04 1817.66
    19.8160 1.950756 43.34 1878.38 1822.28
    19.8200 1.950366 43.16 1862.81 1821.17
    19.8240 1.949977 43.52 1894.12 1815.46
    19.8280 1.949587 43.70 1909.54 1806.07
    19.8320 1.949198 43.42 1885.04 1793.68
    19.8360 1.948809 43.42 1885.70 1778.85
    19.8400 1.948420 43.41 1884.19 1761.59
    19.8440 1.948031 42.98 1847.00 1742.45
    19.8480 1.947642 42.49 1805.43 1720.72
    19.8520 1.947254 42.43 1800.19 1697.54
    19.8560 1.946865 41.96 1760.29 1673.59
    19.8600 1.946477 41.48 1720.44 1650.11
    19.8640 1.946089 41.21 1698.41 1628.06
    19.8680 1.945701 40.84 1667.63 1608.68
    19.8720 1.945314 40.76 1661.48 1592.72
    19.8760 1.944926 40.54 1643.26 1580.93
    19.8800 1.944539 40.19 1614.89 1573.68
    19.8840 1.944151 40.25 1620.33 1570.13
    19.8880 1.943764 40.01 1600.81 1570.68
    19.8920 1.943377 39.98 1598.26 1574.72
    19.8960 1.942991 40.12 1609.42 1581.40
    19.9000 1.942604 40.08 1606.04 1590.36
    19.9040 1.942217 40.07 1605.65 1601.26
    19.9080 1.941831 40.21 1617.19 1613.85
    19.9120 1.941445 40.53 1643.04 1627.77
    19.9160 1.941059 40.67 1654.27 1642.51
    19.9200 1.940673 40.75 1660.96 1657.31
    19.9240 1.940287 41.09 1688.50 1670.86
    19.9280 1.939902 40.86 1669.85 1681.64
    19.9320 1.939517 40.88 1671.15 1688.00
    19.9360 1.939131 41.01 1681.44 1689.52
    19.9400 1.938746 41.13 1691.38 1683.41
    19.9440 1.938361 40.85 1668.50 1670.19
    19.9480 1.937977 40.50 1639.93 1651.42
    19.9520 1.937592 40.32 1625.65 1627.96
    19.9560 1.937208 40.02 1601.46 1601.26
    19.9600 1.936823 39.90 1591.77 1572.80
    19.9640 1.936439 39.76 1581.19 1542.83
    19.9680 1.936055 39.47 1557.81 1513.10
    19.9720 1.935671 39.27 1542.50 1483.58
    19.9760 1.935288 38.91 1514.33 1455.23
    19.9800 1.934904 38.83 1507.93 1428.32
    19.9840 1.934521 38.50 1482.11 1403.27
    19.9880 1.934138 38.26 1463.44 1380.82
    19.9920 1.933755 38.13 1453.78 1360.51
    19.9960 1.933372 37.96 1441.30 1342.77
    20.0000 1.932989 37.71 1421.81 1327.60
    20.0040 1.932606 37.85 1432.81 1314.85
    20.0080 1.932224 37.63 1416.07 1304.31
_pd_proc_info_data_reduction     ?
_pd_proc_info_excluded_regions     ?
_pd_proc_ls_background_function     '8 Legendre polynoms'
_pd_proc_ls_pref_orient_corr     none
_pd_proc_ls_prof_R_factor     0.041290
_pd_proc_ls_prof_wR_factor     0.058747
_pd_proc_ls_prof_wR_expected     0.016852
_pd_proc_ls_profile_function     'Pseudo-Voigt'
_pd_proc_ls_special_details     ?
loop_
    _pd_proc_point_id
    1
    2
    3
    4
    5
    6
    7
    8
    9
    10
    11
    12
    13
    14
    15
    16
    17
    18
    19
    20
    21
    22
    23
    24
    25
    26
    27
    28
    29
    30
    31
    32
    33
    34
    35
    36
    37
    38
    39
    40
    41
    42
    43
    44
    45
    46
    47
    48
    49
    50
    51
    52
    53
    54
    55
    56
    57
    58
    59
    60
    61
    62
    63
    64
    65
    66
    67
    68
    69
    70
    71
    72
    73
    74
    75
    76
    77
    78
    79
    80
    81
    82
    83
    84
    85
    86
    87
    88
    89
    90
    91
    92
    93
    94
    95
    96
    97
    98
    99
    100
    101
    102
    103
    104
    105
    106
    107
    108
    109
    110
    111
    112
    113
    114
    115
    116
    117
    118
    119
    120
    121
    122
    123
    124
    125
    126
    127
    128
    129
    130
    131
    132
    133
    134
    135
    136
    137
    138
    139
    140
    141
    142
    143
    144
    145
    146
    147
    148
    149
    150
    151
    152
    153
    154
    155
    156
    157
    158
    159
    160
    161
    162
    163
    164
    165
    166
    167
    168
    169
    170
    171
    172
    173
    174
    175
    176
    177
    178
    179
    180
    181
    182
    183
    184
    185
    186
    187
    188
    189
    190
    191
    192
    193
    194
    195
    196
    197
    198
    199
    200
    201
    202
    203
    204
    205
    206
    207
    208
    209
    210
    211
    212
    213
    214
    215
    216
    217
    218
    219
    220
    221
    222
    223
    224
    225
    226
    227
    228
    229
    230
    231
    232
    233
    234
    235
    236
    237
    238
    239
    240
    241
    242
    243
    244
    245
    246
    247
    248
    249
    250
    251
    252
    253
    254
    255
    256
    257
    258
    259
    260
    261
    262
    263
    264
    265
    266
    267
    268
    269
    270
    271
    272
    273
    274
    275
    276
    277
    278
    279
    280
    281
    282
    283
    284
    285
    286
    287
    288
    289
    290
    291
    292
    293
    294
    295
    296
    297
    298
    299
    300
    301
    302
    303
    304
    305
    306
    307
    308
    309
    310
    311
    312
    313
    314
    315
    316
    317
    318
    319
    320
    321
    322
    323
    324
    325
    326
    327
    328
    329
    330
    331
    332
    333
    334
    335
    336
    337
    338
    339
    340
    341
    342
    343
    344
    345
    346
    347
    348
    349
    350
    351
    352
    353
    354
    355
    356
    357
    358
    359
    360
    361
    362
    363
    364
    365
    366
    367
    368
    369
    370
    371
    372
    373
    374
    375
    376
    377
    378
    379
    380
    381
    382
    383
    384
    385
    386
    387
    388
    389
    390
    391
    392
    393
    394
    395
    396
    397
    398
    399
    400
    401
    402
    403
    404
    405
    406
    407
    408
    409
    410
    411
    412
    413
    414
    415
    416
    417
    418
    419
    420
    421
    422
    423
    424
    425
    426
    427
    428
    429
    430
    431
    432
    433
    434
    435
    436
    437
    438
    439
    440
    441
    442
    443
    444
    445
    446
    447
    448
    449
    450
    451
    452
    453
    454
    455
    456
    457
    458
    459
    460
    461
    462
    463
    464
    465
    466
    467
    468
    469
    470
    471
    472
    473
    474
    475
    476
    477
    478
    479
    480
    481
    482
    483
    484
    485
    486
    487
    488
    489
    490
    491
    492
    493
    494
    495
    496
    497
    498
    499
    500
    501
    502
    503
    504
    505
    506
    507
    508
    509
    510
    511
    512
    513
    514
    515
    516
    517
    518
    519
    520
    521
    522
    523
    524
    525
    526
    527
    528
    529
    530
    531
    532
    533
    534
    535
    536
    537
    538
    539
    540
    541
    542
    543
    544
    545
    546
    547
    548
    549
    550
    551
    552
    553
    554
    555
    556
    557
    558
    559
    560
    561
    562
    563
    564
    565
    566
    567
    568
    569
    570
    571
    572
    573
    574
    575
    576
    577
    578
    579
    580
    581
    582
    583
    584
    585
    586
    587
    588
    589
    590
    591
    592
    593
    594
    595
    596
    597
    598
    599
    600
    601
    602
    603
    604
    605
    606
    607
    608
    609
    610
    611
    612
    613
    614
    615
    616
    617
    618
    619
    620
    621
    622
    623
    624
    625
    626
    627
    628
    629
    630
    631
    632
    633
    634
    635
    636
    637
    638
    639
    640
    641
    642
    643
    644
    645
    646
    647
    648
    649
    650
    651
    652
    653
    654
    655
    656
    657
    658
    659
    660
    661
    662
    663
    664
    665
    666
    667
    668
    669
    670
    671
    672
    673
    674
    675
    676
    677
    678
    679
    680
    681
    682
    683
    684
    685
    686
    687
    688
    689
    690
    691
    692
    693
    694
    695
    696
    697
    698
    699
    700
    701
    702
    703
    704
    705
    706
    707
    708
    709
    710
    711
    712
    713
    714
    715
    716
    717
    718
    719
    720
    721
    722
    723
    724
    725
    726
    727
    728
    729
    730
    731
    732
    733
    734
    735
    736
    737
    738
    739
    740
    741
    742
    743
    744
    745
    746
    747
    748
    749
    750
    751
    752
    753
    754
    755
    756
    757
    758
    759
    760
    761
    762
    763
    764
    765
    766
    767
    768
    769
    770
    771
    772
    773
    774
    775
    776
    777
    778
    779
    780
    781
    782
    783
    784
    785
    786
    787
    788
    789
    790
    791
    792
    793
    794
    795
    796
    797
    798
    799
    800
    801
    802
    803
    804
    805
    806
    807
    808
    809
    810
    811
    812
    813
    814
    815
    816
    817
    818
    819
    820
    821
    822
    823
    824
    825
    826
    827
    828
    829
    830
    831
    832
    833
    834
    835
    836
    837
    838
    839
    840
    841
    842
    843
    844
    845
    846
    847
    848
    849
    850
    851
    852
    853
    854
    855
    856
    857
    858
    859
    860
    861
    862
    863
    864
    865
    866
    867
    868
    869
    870
    871
    872
    873
    874
    875
    876
    877
    878
    879
    880
    881
    882
    883
    884
    885
    886
    887
    888
    889
    890
    891
    892
    893
    894
    895
    896
    897
    898
    899
    900
    901
    902
    903
    904
    905
    906
    907
    908
    909
    910
    911
    912
    913
    914
    915
    916
    917
    918
    919
    920
    921
    922
    923
    924
    925
    926
    927
    928
    929
    930
    931
    932
    933
    934
    935
    936
    937
    938
    939
    940
    941
    942
    943
    944
    945
    946
    947
    948
    949
    950
    951
    952
    953
    954
    955
    956
    957
    958
    959
    960
    961
    962
    963
    964
    965
    966
    967
    968
    969
    970
    971
    972
    973
    974
    975
    976
    977
    978
    979
    980
    981
    982
    983
    984
    985
    986
    987
    988
    989
    990
    991
    992
    993
    994
    995
    996
    997
    998
    999
    1000
    1001
    1002
    1003
    1004
    1005
    1006
    1007
    1008
    1009
    1010
    1011
    1012
    1013
    1014
    1015
    1016
    1017
    1018
    1019
    1020
    1021
    1022
    1023
    1024
    1025
    1026
    1027
    1028
    1029
    1030
    1031
    1032
    1033
    1034
    1035
    1036
    1037
    1038
    1039
    1040
    1041
    1042
    1043
    1044
    1045
    1046
    1047
    1048
    1049
    1050
    1051
    1052
    1053
    1054
    1055
    1056
    1057
    1058
    1059
    1060
    1061
    1062
    1063
    1064
    1065
    1066
    1067
    1068
    1069
    1070
    1071
    1072
    1073
    1074
    1075
    1076
    1077
    1078
    1079
    1080
    1081
    1082
    1083
    1084
    1085
    1086
    1087
    1088
    1089
    1090
    1091
    1092
    1093
    1094
    1095
    1096
    1097
    1098
    1099
    1100
    1101
    1102
    1103
    1104
    1105
    1106
    1107
    1108
    1109
    1110
    1111
    1112
    1113
    1114
    1115
    1116
    1117
    1118
    1119
    1120
    1121
    1122
    1123
    1124
    1125
    1126
    1127
    1128
    1129
    1130
    1131
    1132
    1133
    1134
    1135
    1136
    1137
    1138
    1139
    1140
    1141
    1142
    1143
    1144
    1145
    1146
    1147
    1148
    1149
    1150
    1151
    1152
    1153
    1154
    1155
    1156
    1157
    1158
    1159
    1160
    1161
    1162
    1163
    1164
    1165
    1166
    1167
    1168
    1169
    1170
    1171
    1172
    1173
    1174
    1175
    1176
    1177
    1178
    1179
    1180
    1181
    1182
    1183
    1184
    1185
    1186
    1187
    1188
    1189
    1190
    1191
    1192
    1193
    1194
    1195
    1196
    1197
    1198
    1199
    1200
    1201
    1202
    1203
    1204
    1205
    1206
    1207
    1208
    1209
    1210
    1211
    1212
    1213
    1214
    1215
    1216
    1217
    1218
    1219
    1220
    1221
    1222
    1223
    1224
    1225
    1226
    1227
    1228
    1229
    1230
    1231
    1232
    1233
    1234
    1235
    1236
    1237
    1238
    1239
    1240
    1241
    1242
    1243
    1244
    1245
    1246
    1247
    1248
    1249
    1250
    1251
    1252
    1253
    1254
    1255
    1256
    1257
    1258
    1259
    1260
    1261
    1262
    1263
    1264
    1265
    1266
    1267
    1268
    1269
    1270
    1271
    1272
    1273
    1274
    1275
    1276
    1277
    1278
    1279
    1280
    1281
    1282
    1283
    1284
    1285
    1286
    1287
    1288
    1289
    1290
    1291
    1292
    1293
    1294
    1295
    1296
    1297
    1298
    1299
    1300
    1301
    1302
    1303
    1304
    1305
    1306
    1307
    1308
    1309
    1310
    1311
    1312
    1313
    1314
    1315
    1316
    1317
    1318
    1319
    1320
    1321
    1322
    1323
    1324
    1325
    1326
    1327
    1328
    1329
    1330
    1331
    1332
    1333
    1334
    1335
    1336
    1337
    1338
    1339
    1340
    1341
    1342
    1343
    1344
    1345
    1346
    1347
    1348
    1349
    1350
    1351
    1352
    1353
    1354
    1355
    1356
    1357
    1358
    1359
    1360
    1361
    1362
    1363
    1364
    1365
    1366
    1367
    1368
    1369
    1370
    1371
    1372
    1373
    1374
    1375
    1376
    1377
    1378
    1379
    1380
    1381
    1382
    1383
    1384
    1385
    1386
    1387
    1388
    1389
    1390
    1391
    1392
    1393
    1394
    1395
    1396
    1397
    1398
    1399
    1400
    1401
    1402
    1403
    1404
    1405
    1406
    1407
    1408
    1409
    1410
    1411
    1412
    1413
    1414
    1415
    1416
    1417
    1418
    1419
    1420
    1421
    1422
    1423
    1424
    1425
    1426
    1427
    1428
    1429
    1430
    1431
    1432
    1433
    1434
    1435
    1436
    1437
    1438
    1439
    1440
    1441
    1442
    1443
    1444
    1445
    1446
    1447
    1448
    1449
    1450
    1451
    1452
    1453
    1454
    1455
    1456
    1457
    1458
    1459
    1460
    1461
    1462
    1463
    1464
    1465
    1466
    1467
    1468
    1469
    1470
    1471
    1472
    1473
    1474
    1475
    1476
    1477
    1478
    1479
    1480
    1481
    1482
    1483
    1484
    1485
    1486
    1487
    1488
    1489
    1490
    1491
    1492
    1493
    1494
    1495
    1496
    1497
    1498
    1499
    1500
    1501
    1502
    1503
    1504
    1505
    1506
    1507
    1508
    1509
    1510
    1511
    1512
    1513
    1514
    1515
    1516
    1517
    1518
    1519
    1520
    1521
    1522
    1523
    1524
    1525
    1526
    1527
    1528
    1529
    1530
    1531
    1532
    1533
    1534
    1535
    1536
    1537
    1538
    1539
    1540
    1541
    1542
    1543
    1544
    1545
    1546
    1547
    1548
    1549
    1550
    1551
    1552
    1553
    1554
    1555
    1556
    1557
    1558
    1559
    1560
    1561
    1562
    1563
    1564
    1565
    1566
    1567
    1568
    1569
    1570
    1571
    1572
    1573
    1574
    1575
    1576
    1577
    1578
    1579
    1580
    1581
    1582
    1583
    1584
    1585
    1586
    1587
    1588
    1589
    1590
    1591
    1592
    1593
    1594
    1595
    1596
    1597
    1598
    1599
    1600
    1601
    1602
    1603
    1604
    1605
    1606
    1607
    1608
    1609
    1610
    1611
    1612
    1613
    1614
    1615
    1616
    1617
    1618
    1619
    1620
    1621
    1622
    1623
    1624
    1625
    1626
    1627
    1628
    1629
    1630
    1631
    1632
    1633
    1634
    1635
    1636
    1637
    1638
    1639
    1640
    1641
    1642
    1643
    1644
    1645
    1646
    1647
    1648
    1649
    1650
    1651
    1652
    1653
    1654
    1655
    1656
    1657
    1658
    1659
    1660
    1661
    1662
    1663
    1664
    1665
    1666
    1667
    1668
    1669
    1670
    1671
    1672
    1673
    1674
    1675
    1676
    1677
    1678
    1679
    1680
    1681
    1682
    1683
    1684
    1685
    1686
    1687
    1688
    1689
    1690
    1691
    1692
    1693
    1694
    1695
    1696
    1697
    1698
    1699
    1700
    1701
    1702
    1703
    1704
    1705
    1706
    1707
    1708
    1709
    1710
    1711
    1712
    1713
    1714
    1715
    1716
    1717
    1718
    1719
    1720
    1721
    1722
    1723
    1724
    1725
    1726
    1727
    1728
    1729
    1730
    1731
    1732
    1733
    1734
    1735
    1736
    1737
    1738
    1739
    1740
    1741
    1742
    1743
    1744
    1745
    1746
    1747
    1748
    1749
    1750
    1751
    1752
    1753
    1754
    1755
    1756
    1757
    1758
    1759
    1760
    1761
    1762
    1763
    1764
    1765
    1766
    1767
    1768
    1769
    1770
    1771
    1772
    1773
    1774
    1775
    1776
    1777
    1778
    1779
    1780
    1781
    1782
    1783
    1784
    1785
    1786
    1787
    1788
    1789
    1790
    1791
    1792
    1793
    1794
    1795
    1796
    1797
    1798
    1799
    1800
    1801
    1802
    1803
    1804
    1805
    1806
    1807
    1808
    1809
    1810
    1811
    1812
    1813
    1814
    1815
    1816
    1817
    1818
    1819
    1820
    1821
    1822
    1823
    1824
    1825
    1826
    1827
    1828
    1829
    1830
    1831
    1832
    1833
    1834
    1835
    1836
    1837
    1838
    1839
    1840
    1841
    1842
    1843
    1844
    1845
    1846
    1847
    1848
    1849
    1850
    1851
    1852
    1853
    1854
    1855
    1856
    1857
    1858
    1859
    1860
    1861
    1862
    1863
    1864
    1865
    1866
    1867
    1868
    1869
    1870
    1871
    1872
    1873
    1874
    1875
    1876
    1877
    1878
    1879
    1880
    1881
    1882
    1883
    1884
    1885
    1886
    1887
    1888
    1889
    1890
    1891
    1892
    1893
    1894
    1895
    1896
    1897
    1898
    1899
    1900
    1901
    1902
    1903
    1904
    1905
    1906
    1907
    1908
    1909
    1910
    1911
    1912
    1913
    1914
    1915
    1916
    1917
    1918
    1919
    1920
    1921
    1922
    1923
    1924
    1925
    1926
    1927
    1928
    1929
    1930
    1931
    1932
    1933
    1934
    1935
    1936
    1937
    1938
    1939
    1940
    1941
    1942
    1943
    1944
    1945
    1946
    1947
    1948
    1949
    1950
    1951
    1952
    1953
    1954
    1955
    1956
    1957
    1958
    1959
    1960
    1961
    1962
    1963
    1964
    1965
    1966
    1967
    1968
    1969
    1970
    1971
    1972
    1973
    1974
    1975
    1976
    1977
    1978
    1979
    1980
    1981
    1982
    1983
    1984
    1985
    1986
    1987
    1988
    1989
    1990
    1991
    1992
    1993
    1994
    1995
    1996
    1997
    1998
    1999
    2000
    2001
    2002
    2003
    2004
    2005
    2006
    2007
    2008
    2009
    2010
    2011
    2012
    2013
    2014
    2015
    2016
    2017
    2018
    2019
    2020
    2021
    2022
    2023
    2024
    2025
    2026
    2027
    2028
    2029
    2030
    2031
    2032
    2033
    2034
    2035
    2036
    2037
    2038
    2039
    2040
    2041
    2042
    2043
    2044
    2045
    2046
    2047
    2048
    2049
    2050
    2051
    2052
    2053
    2054
    2055
    2056
    2057
    2058
    2059
    2060
    2061
    2062
    2063
    2064
    2065
    2066
    2067
    2068
    2069
    2070
    2071
    2072
    2073
    2074
    2075
    2076
    2077
    2078
    2079
    2080
    2081
    2082
    2083
    2084
    2085
    2086
    2087
    2088
    2089
    2090
    2091
    2092
    2093
    2094
    2095
    2096
    2097
    2098
    2099
    2100
    2101
    2102
    2103
    2104
    2105
    2106
    2107
    2108
    2109
    2110
    2111
    2112
    2113
    2114
    2115
    2116
    2117
    2118
    2119
    2120
    2121
    2122
    2123
    2124
    2125
    2126
    2127
    2128
    2129
    2130
    2131
    2132
    2133
    2134
    2135
    2136
    2137
    2138
    2139
    2140
    2141
    2142
    2143
    2144
    2145
    2146
    2147
    2148
    2149
    2150
    2151
    2152
    2153
    2154
    2155
    2156
    2157
    2158
    2159
    2160
    2161
    2162
    2163
    2164
    2165
    2166
    2167
    2168
    2169
    2170
    2171
    2172
    2173
    2174
    2175
    2176
    2177
    2178
    2179
    2180
    2181
    2182
    2183
    2184
    2185
    2186
    2187
    2188
    2189
    2190
    2191
    2192
    2193
    2194
    2195
    2196
    2197
    2198
    2199
    2200
    2201
    2202
    2203
    2204
    2205
    2206
    2207
    2208
    2209
    2210
    2211
    2212
    2213
    2214
    2215
    2216
    2217
    2218
    2219
    2220
    2221
    2222
    2223
    2224
    2225
    2226
    2227
    2228
    2229
    2230
    2231
    2232
    2233
    2234
    2235
    2236
    2237
    2238
    2239
    2240
    2241
    2242
    2243
    2244
    2245
    2246
    2247
    2248
    2249
    2250
    2251
    2252
    2253
    2254
    2255
    2256
    2257
    2258
    2259
    2260
    2261
    2262
    2263
    2264
    2265
    2266
    2267
    2268
    2269
    2270
    2271
    2272
    2273
    2274
    2275
    2276
    2277
    2278
    2279
    2280
    2281
    2282
    2283
    2284
    2285
    2286
    2287
    2288
    2289
    2290
    2291
    2292
    2293
    2294
    2295
    2296
    2297
    2298
    2299
    2300
    2301
    2302
    2303
    2304
    2305
    2306
    2307
    2308
    2309
    2310
    2311
    2312
    2313
    2314
    2315
    2316
    2317
    2318
    2319
    2320
    2321
    2322
    2323
    2324
    2325
    2326
    2327
    2328
    2329
    2330
    2331
    2332
    2333
    2334
    2335
    2336
    2337
    2338
    2339
    2340
    2341
    2342
    2343
    2344
    2345
    2346
    2347
    2348
    2349
    2350
    2351
    2352
    2353
    2354
    2355
    2356
    2357
    2358
    2359
    2360
    2361
    2362
    2363
    2364
    2365
    2366
    2367
    2368
    2369
    2370
    2371
    2372
    2373
    2374
    2375
    2376
    2377
    2378
    2379
    2380
    2381
    2382
    2383
    2384
    2385
    2386
    2387
    2388
    2389
    2390
    2391
    2392
    2393
    2394
    2395
    2396
    2397
    2398
    2399
    2400
    2401
    2402
    2403
    2404
    2405
    2406
    2407
    2408
    2409
    2410
    2411
    2412
    2413
    2414
    2415
    2416
    2417
    2418
    2419
    2420
    2421
    2422
    2423
    2424
    2425
    2426
    2427
    2428
    2429
    2430
    2431
    2432
    2433
    2434
    2435
    2436
    2437
    2438
    2439
    2440
    2441
    2442
    2443
    2444
    2445
    2446
    2447
    2448
    2449
    2450
    2451
    2452
    2453
    2454
    2455
    2456
    2457
    2458
    2459
    2460
    2461
    2462
    2463
    2464
    2465
    2466
    2467
    2468
    2469
    2470
    2471
    2472
    2473
    2474
    2475
    2476
    2477
    2478
    2479
    2480
    2481
    2482
    2483
    2484
    2485
    2486
    2487
    2488
    2489
    2490
    2491
    2492
    2493
    2494
    2495
    2496
    2497
    2498
    2499
    2500
    2501
    2502
    2503
    2504
    2505
    2506
    2507
    2508
    2509
    2510
    2511
    2512
    2513
    2514
    2515
    2516
    2517
    2518
    2519
    2520
    2521
    2522
    2523
    2524
    2525
    2526
    2527
    2528
    2529
    2530
    2531
    2532
    2533
    2534
    2535
    2536
    2537
    2538
    2539
    2540
    2541
    2542
    2543
    2544
    2545
    2546
    2547
    2548
    2549
    2550
    2551
    2552
    2553
    2554
    2555
    2556
    2557
    2558
    2559
    2560
    2561
    2562
    2563
    2564
    2565
    2566
    2567
    2568
    2569
    2570
    2571
    2572
    2573
    2574
    2575
    2576
    2577
    2578
    2579
    2580
    2581
    2582
    2583
    2584
    2585
    2586
    2587
    2588
    2589
    2590
    2591
    2592
    2593
    2594
    2595
    2596
    2597
    2598
    2599
    2600
    2601
    2602
    2603
    2604
    2605
    2606
    2607
    2608
    2609
    2610
    2611
    2612
    2613
    2614
    2615
    2616
    2617
    2618
    2619
    2620
    2621
    2622
    2623
    2624
    2625
    2626
    2627
    2628
    2629
    2630
    2631
    2632
    2633
    2634
    2635
    2636
    2637
    2638
    2639
    2640
    2641
    2642
    2643
    2644
    2645
    2646
    2647
    2648
    2649
    2650
    2651
    2652
    2653
    2654
    2655
    2656
    2657
    2658
    2659
    2660
    2661
    2662
    2663
    2664
    2665
    2666
    2667
    2668
    2669
    2670
    2671
    2672
    2673
    2674
    2675
    2676
    2677
    2678
    2679
    2680
    2681
    2682
    2683
    2684
    2685
    2686
    2687
    2688
    2689
    2690
    2691
    2692
    2693
    2694
    2695
    2696
    2697
    2698
    2699
    2700
    2701
    2702
    2703
    2704
    2705
    2706
    2707
    2708
    2709
    2710
    2711
    2712
    2713
    2714
    2715
    2716
    2717
    2718
    2719
    2720
    2721
    2722
    2723
    2724
    2725
    2726
    2727
    2728
    2729
    2730
    2731
    2732
    2733
    2734
    2735
    2736
    2737
    2738
    2739
    2740
    2741
    2742
    2743
    2744
    2745
    2746
    2747
    2748
    2749
    2750
    2751
    2752
    2753
    2754
    2755
    2756
    2757
    2758
    2759
    2760
    2761
    2762
    2763
    2764
    2765
    2766
    2767
    2768
    2769
    2770
    2771
    2772
    2773
    2774
    2775
    2776
    2777
    2778
    2779
    2780
    2781
    2782
    2783
    2784
    2785
    2786
    2787
    2788
    2789
    2790
    2791
    2792
    2793
    2794
    2795
    2796
    2797
    2798
    2799
    2800
    2801
    2802
    2803
    2804
    2805
    2806
    2807
    2808
    2809
    2810
    2811
    2812
    2813
    2814
    2815
    2816
    2817
    2818
    2819
    2820
    2821
    2822
    2823
    2824
    2825
    2826
    2827
    2828
    2829
    2830
    2831
    2832
    2833
    2834
    2835
    2836
    2837
    2838
    2839
    2840
    2841
    2842
    2843
    2844
    2845
    2846
    2847
    2848
    2849
    2850
    2851
    2852
    2853
    2854
    2855
    2856
    2857
    2858
    2859
    2860
    2861
    2862
    2863
    2864
    2865
    2866
    2867
    2868
    2869
    2870
    2871
    2872
    2873
    2874
    2875
    2876
    2877
    2878
    2879
    2880
    2881
    2882
    2883
    2884
    2885
    2886
    2887
    2888
    2889
    2890
    2891
    2892
    2893
    2894
    2895
    2896
    2897
    2898
    2899
    2900
    2901
    2902
    2903
    2904
    2905
    2906
    2907
    2908
    2909
    2910
    2911
    2912
    2913
    2914
    2915
    2916
    2917
    2918
    2919
    2920
    2921
    2922
    2923
    2924
    2925
    2926
    2927
    2928
    2929
    2930
    2931
    2932
    2933
    2934
    2935
    2936
    2937
    2938
    2939
    2940
    2941
    2942
    2943
    2944
    2945
    2946
    2947
    2948
    2949
    2950
    2951
    2952
    2953
    2954
    2955
    2956
    2957
    2958
    2959
    2960
    2961
    2962
    2963
    2964
    2965
    2966
    2967
    2968
    2969
    2970
    2971
    2972
    2973
    2974
    2975
    2976
    2977
    2978
    2979
    2980
    2981
    2982
    2983
    2984
    2985
    2986
    2987
    2988
    2989
    2990
    2991
    2992
    2993
    2994
    2995
    2996
    2997
    2998
    2999
    3000
    3001
    3002
    3003
    3004
    3005
    3006
    3007
    3008
    3009
    3010
    3011
    3012
    3013
    3014
    3015
    3016
    3017
    3018
    3019
    3020
    3021
    3022
    3023
    3024
    3025
    3026
    3027
    3028
    3029
    3030
    3031
    3032
    3033
    3034
    3035
    3036
    3037
    3038
    3039
    3040
    3041
    3042
    3043
    3044
    3045
    3046
    3047
    3048
    3049
    3050
    3051
    3052
    3053
    3054
    3055
    3056
    3057
    3058
    3059
    3060
    3061
    3062
    3063
    3064
    3065
    3066
    3067
    3068
    3069
    3070
    3071
    3072
    3073
    3074
    3075
    3076
    3077
    3078
    3079
    3080
    3081
    3082
    3083
    3084
    3085
    3086
    3087
    3088
    3089
    3090
    3091
    3092
    3093
    3094
    3095
    3096
    3097
    3098
    3099
    3100
    3101
    3102
    3103
    3104
    3105
    3106
    3107
    3108
    3109
    3110
    3111
    3112
    3113
    3114
    3115
    3116
    3117
    3118
    3119
    3120
    3121
    3122
    3123
    3124
    3125
    3126
    3127
    3128
    3129
    3130
    3131
    3132
    3133
    3134
    3135
    3136
    3137
    3138
    3139
    3140
    3141
    3142
    3143
    3144
    3145
    3146
    3147
    3148
    3149
    3150
    3151
    3152
    3153
    3154
    3155
    3156
    3157
    3158
    3159
    3160
    3161
    3162
    3163
    3164
    3165
    3166
    3167
    3168
    3169
    3170
    3171
    3172
    3173
    3174
    3175
    3176
    3177
    3178
    3179
    3180
    3181
    3182
    3183
    3184
    3185
    3186
    3187
    3188
    3189
    3190
    3191
    3192
    3193
    3194
    3195
    3196
    3197
    3198
    3199
    3200
    3201
    3202
    3203
    3204
    3205
    3206
    3207
    3208
    3209
    3210
    3211
    3212
    3213
    3214
    3215
    3216
    3217
    3218
    3219
    3220
    3221
    3222
    3223
    3224
    3225
    3226
    3227
    3228
    3229
    3230
    3231
    3232
    3233
    3234
    3235
    3236
    3237
    3238
    3239
    3240
    3241
    3242
    3243
    3244
    3245
    3246
    3247
    3248
    3249
    3250
    3251
    3252
    3253
    3254
    3255
    3256
    3257
    3258
    3259
    3260
    3261
    3262
    3263
    3264
    3265
    3266
    3267
    3268
    3269
    3270
    3271
    3272
    3273
    3274
    3275
    3276
    3277
    3278
    3279
    3280
    3281
    3282
    3283
    3284
    3285
    3286
    3287
    3288
    3289
    3290
    3291
    3292
    3293
    3294
    3295
    3296
    3297
    3298
    3299
    3300
    3301
    3302
    3303
    3304
    3305
    3306
    3307
    3308
    3309
    3310
    3311
    3312
    3313
    3314
    3315
    3316
    3317
    3318
    3319
    3320
    3321
    3322
    3323
    3324
    3325
    3326
    3327
    3328
    3329
    3330
    3331
    3332
    3333
    3334
    3335
    3336
    3337
    3338
    3339
    3340
    3341
    3342
    3343
    3344
    3345
    3346
    3347
    3348
    3349
    3350
    3351
    3352
    3353
    3354
    3355
    3356
    3357
    3358
    3359
    3360
    3361
    3362
    3363
    3364
    3365
    3366
    3367
    3368
    3369
    3370
    3371
    3372
    3373
    3374
    3375
    3376
    3377
    3378
    3379
    3380
    3381
    3382
    3383
    3384
    3385
    3386
    3387
    3388
    3389
    3390
    3391
    3392
    3393
    3394
    3395
    3396
    3397
    3398
    3399
    3400
    3401
    3402
    3403
    3404
    3405
    3406
    3407
    3408
    3409
    3410
    3411
    3412
    3413
    3414
    3415
    3416
    3417
    3418
    3419
    3420
    3421
    3422
    3423
    3424
    3425
    3426
    3427
    3428
    3429
    3430
    3431
    3432
    3433
    3434
    3435
    3436
    3437
    3438
    3439
    3440
    3441
    3442
    3443
    3444
    3445
    3446
    3447
    3448
    3449
    3450
    3451
    3452
    3453
    3454
    3455
    3456
    3457
    3458
    3459
    3460
    3461
    3462
    3463
    3464
    3465
    3466
    3467
    3468
    3469
    3470
    3471
    3472
    3473
    3474
    3475
    3476
    3477
    3478
    3479
    3480
    3481
    3482
    3483
    3484
    3485
    3486
    3487
    3488
    3489
    3490
    3491
    3492
    3493
    3494
    3495
    3496
    3497
    3498
    3499
    3500
    3501
    3502
    3503
    3504
    3505
    3506
    3507
    3508
    3509
    3510
    3511
    3512
    3513
    3514
    3515
    3516
    3517
    3518
    3519
    3520
    3521
    3522
    3523
    3524
    3525
    3526
    3527
    3528
    3529
    3530
    3531
    3532
    3533
    3534
    3535
    3536
    3537
    3538
    3539
    3540
    3541
    3542
    3543
    3544
    3545
    3546
    3547
    3548
    3549
    3550
    3551
    3552
    3553
    3554
    3555
    3556
    3557
    3558
    3559
    3560
    3561
    3562
    3563
    3564
    3565
    3566
    3567
    3568
    3569
    3570
    3571
    3572
    3573
    3574
    3575
    3576
    3577
    3578
    3579
    3580
    3581
    3582
    3583
    3584
    3585
    3586
    3587
    3588
    3589
    3590
    3591
    3592
    3593
    3594
    3595
    3596
    3597
    3598
    3599
    3600
    3601
    3602
    3603
    3604
    3605
    3606
    3607
    3608
    3609
    3610
    3611
    3612
    3613
    3614
    3615
    3616
    3617
    3618
    3619
    3620
    3621
    3622
    3623
    3624
    3625
    3626
    3627
    3628
    3629
    3630
    3631
    3632
    3633
    3634
    3635
    3636
    3637
    3638
    3639
    3640
    3641
    3642
    3643
    3644
    3645
    3646
    3647
    3648
    3649
    3650
    3651
    3652
    3653
    3654
    3655
    3656
    3657
    3658
    3659
    3660
    3661
    3662
    3663
    3664
    3665
    3666
    3667
    3668
    3669
    3670
    3671
    3672
    3673
    3674
    3675
    3676
    3677
    3678
    3679
    3680
    3681
    3682
    3683
    3684
    3685
    3686
    3687
    3688
    3689
    3690
    3691
    3692
    3693
    3694
    3695
    3696
    3697
    3698
    3699
    3700
    3701
    3702
    3703
    3704
    3705
    3706
    3707
    3708
    3709
    3710
    3711
    3712
    3713
    3714
    3715
    3716
    3717
    3718
    3719
    3720
    3721
    3722
    3723
    3724
    3725
    3726
    3727
    3728
    3729
    3730
    3731
    3732
    3733
    3734
    3735
    3736
    3737
    3738
    3739
    3740
    3741
    3742
    3743
    3744
    3745
    3746
    3747
    3748
    3749
    3750
    3751
    3752
    3753
    3754
    3755
    3756
    3757
    3758
    3759
    3760
    3761
    3762
    3763
    3764
    3765
    3766
    3767
    3768
    3769
    3770
    3771
    3772
    3773
    3774
    3775
    3776
    3777
    3778
    3779
    3780
    3781
    3782
    3783
    3784
    3785
    3786
    3787
    3788
    3789
    3790
    3791
    3792
    3793
    3794
    3795
    3796
    3797
    3798
    3799
    3800
    3801
    3802
    3803
    3804
    3805
    3806
    3807
    3808
    3809
    3810
    3811
    3812
    3813
    3814
    3815
    3816
    3817
    3818
    3819
    3820
    3821
    3822
    3823
    3824
    3825
    3826
    3827
    3828
    3829
    3830
    3831
    3832
    3833
    3834
    3835
    3836
    3837
    3838
    3839
    3840
    3841
    3842
    3843
    3844
    3845
    3846
    3847
    3848
    3849
    3850
    3851
    3852
    3853
    3854
    3855
    3856
    3857
    3858
    3859
    3860
    3861
    3862
    3863
    3864
    3865
    3866
    3867
    3868
    3869
    3870
    3871
    3872
    3873
    3874
    3875
    3876
    3877
    3878
    3879
    3880
    3881
    3882
    3883
    3884
    3885
    3886
    3887
    3888
    3889
    3890
    3891
    3892
    3893
    3894
    3895
    3896
    3897
    3898
    3899
    3900
    3901
    3902
    3903
    3904
    3905
    3906
    3907
    3908
    3909
    3910
    3911
    3912
    3913
    3914
    3915
    3916
    3917
    3918
    3919
    3920
    3921
    3922
    3923
    3924
    3925
    3926
    3927
    3928
    3929
    3930
    3931
    3932
    3933
    3934
    3935
    3936
    3937
    3938
    3939
    3940
    3941
    3942
    3943
    3944
    3945
    3946
    3947
    3948
    3949
    3950
    3951
    3952
    3953
    3954
    3955
    3956
    3957
    3958
    3959
    3960
    3961
    3962
    3963
    3964
    3965
    3966
    3967
    3968
    3969
    3970
    3971
    3972
    3973
    3974
    3975
    3976
    3977
    3978
    3979
    3980
    3981
    3982
    3983
    3984
    3985
    3986
    3987
    3988
    3989
    3990
    3991
    3992
    3993
    3994
    3995
    3996
    3997
    3998
    3999
    4000
    4001
    4002
    4003
    4004
    4005
    4006
    4007
    4008
    4009
    4010
    4011
    4012
    4013
    4014
    4015
    4016
    4017
    4018
    4019
    4020
    4021
    4022
    4023
    4024
    4025
    4026
    4027
    4028
    4029
    4030
    4031
    4032
    4033
    4034
    4035
    4036
    4037
    4038
    4039
    4040
    4041
    4042
    4043
    4044
    4045
    4046
    4047
    4048
    4049
    4050
    4051
    4052
    4053
    4054
    4055
    4056
    4057
    4058
    4059
    4060
    4061
    4062
    4063
    4064
    4065
    4066
    4067
    4068
    4069
    4070
    4071
    4072
    4073
    4074
    4075
    4076
    4077
    4078
    4079
    4080
    4081
    4082
    4083
    4084
    4085
    4086
    4087
    4088
    4089
    4090
    4091
    4092
    4093
    4094
    4095
    4096
    4097
    4098
    4099
    4100
    4101
    4102
    4103
    4104
    4105
    4106
    4107
    4108
    4109
    4110
    4111
    4112
    4113
    4114
    4115
    4116
    4117
    4118
    4119
    4120
    4121
    4122
    4123
    4124
    4125
    4126
    4127
    4128
    4129
    4130
    4131
    4132
    4133
    4134
    4135
    4136
    4137
    4138
    4139
    4140
    4141
    4142
    4143
    4144
    4145
    4146
    4147
    4148
    4149
    4150
    4151
    4152
    4153
    4154
    4155
    4156
    4157
    4158
    4159
    4160
    4161
    4162
    4163
    4164
    4165
    4166
    4167
    4168
    4169
    4170
    4171
    4172
    4173
    4174
    4175
    4176
    4177
    4178
    4179
    4180
    4181
    4182
    4183
    4184
    4185
    4186
    4187
    4188
    4189
    4190
    4191
    4192
    4193
    4194
    4195
    4196
    4197
    4198
    4199
    4200
    4201
    4202
    4203
    4204
    4205
    4206
    4207
    4208
    4209
    4210
    4211
    4212
    4213
    4214
    4215
    4216
    4217
    4218
    4219
    4220
    4221
    4222
    4223
    4224
    4225
    4226
    4227
    4228
    4229
    4230
    4231
    4232
    4233
    4234
    4235
    4236
    4237
    4238
    4239
    4240
    4241
    4242
    4243
    4244
    4245
    4246
    4247
    4248
    4249
    4250
    4251
    4252
    4253
    4254
    4255
    4256
    4257
    4258
    4259
    4260
    4261
    4262
    4263
    4264
    4265
    4266
    4267
    4268
    4269
    4270
    4271
    4272
    4273
    4274
    4275
    4276
    4277
    4278
    4279
    4280
    4281
    4282
    4283
    4284
    4285
    4286
    4287
    4288
    4289
    4290
    4291
    4292
    4293
    4294
    4295
    4296
    4297
    4298
    4299
    4300
    4301
    4302
    4303
    4304
    4305
    4306
    4307
    4308
    4309
    4310
    4311
    4312
    4313
    4314
    4315
    4316
    4317
    4318
    4319
    4320
    4321
    4322
    4323
    4324
    4325
    4326
    4327
    4328
    4329
    4330
    4331
    4332
    4333
    4334
    4335
    4336
    4337
    4338
    4339
    4340
    4341
    4342
    4343
    4344
    4345
    4346
    4347
    4348
    4349
    4350
    4351
    4352
    4353
    4354
    4355
    4356
    4357
    4358
    4359
    4360
    4361
    4362
    4363
    4364
    4365
    4366
    4367
    4368
    4369
    4370
    4371
    4372
    4373
    4374
    4375
    4376
    4377
    4378
    4379
    4380
    4381
    4382
    4383
    4384
    4385
    4386
    4387
    4388
    4389
    4390
    4391
    4392
    4393
    4394
    4395
    4396
    4397
    4398
    4399
    4400
    4401
    4402
    4403
    4404
    4405
    4406
    4407
    4408
    4409
    4410
    4411
    4412
    4413
    4414
    4415
    4416
    4417
    4418
    4419
    4420
    4421
    4422
    4423
    4424
    4425
    4426
    4427
    4428
    4429
    4430
    4431
    4432
    4433
    4434
    4435
    4436
    4437
    4438
    4439
    4440
    4441
    4442
    4443
    4444
    4445
    4446
    4447
    4448
    4449
    4450
    4451
    4452
    4453
    4454
    4455
    4456
    4457
    4458
    4459
    4460
    4461
    4462
    4463
    4464
    4465
    4466
    4467
    4468
    4469
    4470
    4471
    4472
    4473
    4474
    4475
    4476
    4477
    4478
    4479
    4480
    4481
    4482
    4483
    4484
    4485
    4486
    4487
    4488
    4489
    4490
    4491
    4492
    4493
    4494
    4495
    4496
    4497
    4498
    4499
    4500
    4501
    4502
    4503
    4504
    4505
    4506
    4507
    4508
    4509
    4510
    4511
    4512
    4513
    4514
    4515
    4516
    4517
    4518
    4519
    4520
    4521
    4522
    4523
    4524
    4525
    4526
    4527
    4528
    4529
    4530
    4531
    4532
    4533
    4534
    4535
    4536
    4537
    4538
    4539
    4540
    4541
    4542
    4543
    4544
    4545
    4546
    4547
    4548
    4549
    4550
    4551
    4552
    4553
    4554
    4555
    4556
    4557
    4558
    4559
    4560
    4561
    4562
    4563
    4564
    4565
    4566
    4567
    4568
    4569
    4570
    4571
    4572
    4573
    4574
    4575
    4576
    4577
    4578
    4579
    4580
    4581
    4582
    4583
    4584
    4585
    4586
    4587
    4588
    4589
    4590
    4591
    4592
    4593
    4594
    4595
    4596
    4597
    4598
    4599
    4600
    4601
    4602
    4603
    4604
    4605
    4606
    4607
    4608
    4609
    4610
    4611
    4612
    4613
    4614
    4615
    4616
    4617
    4618
    4619
    4620
    4621
    4622
    4623
    4624
    4625
    4626
_pd_proc_wavelength     ?
_pd_spec_mount_mode     ?
_pd_spec_mounting     ?
_pd_spec_shape     ?
_pd_spec_size_axial     ?
_pd_spec_size_equat     ?
_pd_spec_size_thick     ?
loop_
    _atom_site_type_symbol
    _atom_site_label
    _atom_site_fract_x
    _atom_site_fract_y
    _atom_site_fract_z
    _atom_site_U_iso_or_equiv
    _atom_site_adp_type
    _atom_site_calc_flag
    _atom_site_refinement_flags
    _atom_site_occupancy
    _atom_site_site_symmetry_multiplicity
    _atom_site_disorder_assembly
    _atom_site_disorder_group
    O O1 -0.03708 0.79805 -0.75688 0.0204 Uiso d . 1 4 . .
    N N1 -0.00202 0.86426 -0.5944 0.0204 Uiso d . 1 4 . .
    N N2 0.02941 0.80227 -0.82658 0.0204 Uiso d . 1 4 . .
    H H1 0.05247 0.8151 -0.80009 0.0407 Uiso d . 1 4 . .
    H H2 0.02947 0.77446 -0.91061 0.0407 Uiso d . 1 4 . .
    C C1 0.09551 0.88081 -0.27503 0.0204 Uiso d . 1 4 . .
    H H3 0.11052 0.86493 -0.15204 0.0407 Uiso d . 1 4 . .
    C C2 0.05877 0.86144 -0.34163 0.0204 Uiso d . 1 4 . .
    H H4 0.04911 0.83264 -0.26252 0.0407 Uiso d . 1 4 . .
    C C3 0.03627 0.88458 -0.52524 0.0204 Uiso d . 1 4 . .
    C C4 -0.03623 0.89535 -0.54339 0.0204 Uiso d . 1 4 . .
    C C5 -0.04183 0.94031 -0.67733 0.0204 Uiso d . 1 4 . .
    C C6 -0.07707 0.96705 -0.63353 0.0204 Uiso d . 1 4 . .
    H H5 -0.08178 0.99679 -0.72138 0.0407 Uiso d . 1 4 . .
    C C7 -0.10505 0.95055 -0.46369 0.0204 Uiso d . 1 4 . .
    H H6 -0.12832 0.96902 -0.43898 0.0407 Uiso d . 1 4 . .
    C C8 0.10994 0.92362 -0.39067 0.0204 Uiso d . 1 4 . .
    H H7 0.13461 0.93678 -0.34574 0.0407 Uiso d . 1 4 . .
    C C9 0.08768 0.94677 -0.5727 0.0204 Uiso d . 1 4 . .
    H H8 0.09776 0.97546 -0.65081 0.0407 Uiso d . 1 4 . .
    C C10 0.05023 0.92835 -0.64399 0.0204 Uiso d . 1 4 . .
    C C11 -0.0049 0.8199 -0.72844 0.0204 Uiso d . 1 4 . .
    C C12 -0.06406 0.87937 -0.36864 0.0204 Uiso d . 1 4 . .
    H H9 -0.05944 0.85009 -0.27671 0.0407 Uiso d . 1 4 . .
    C C13 -0.09858 0.90685 -0.33082 0.0204 Uiso d . 1 4 . .
    H H10 -0.11738 0.89579 -0.21586 0.0407 Uiso d . 1 4 . .
    C C14 -0.01222 0.96034 -0.85026 0.0204 Uiso d . 1 4 . .
    H H11 -0.02189 0.97839 -0.98618 0.0407 Uiso d . 1 4 . .
    C C15 0.02731 0.95543 -0.83354 0.0204 Uiso d . 1 4 . .
    H H12 0.04209 0.97122 -0.95782 0.0407 Uiso d . 1 4 . .
    O O2 0.61529 0.25182 0.44673 0.0204 Uiso d . 1 4 . .
    O O3 0.61376 0.1993 0.77426 0.0204 Uiso d . 1 4 . .
    H H13 0.59031 0.19419 0.72567 0.0407 Uiso d . 1 4 . .
    O O4 0.82124 0.014 0.82723 0.0204 Uiso d . 1 4 . .
    C C16 0.63113 0.23257 0.62617 0.0204 Uiso d . 1 4 . .
    C C17 0.673 0.24546 0.71131 0.0204 Uiso d . 1 4 . .
    H H14 0.68691 0.26376 0.57338 0.0407 Uiso d . 1 4 . .
    C C18 0.69468 0.19532 0.75826 0.0204 Uiso d . 1 4 . .
    C C19 0.72531 0.18057 0.60479 0.0204 Uiso d . 1 4 . .
    H H15 0.73189 0.20069 0.46404 0.0407 Uiso d . 1 4 . .
    C C20 0.74722 0.13579 0.65344 0.0204 Uiso d . 1 4 . .
    C C21 0.78048 0.12168 0.50486 0.0204 Uiso d . 1 4 . .
    H H16 0.78657 0.14036 0.35857 0.0407 Uiso d . 1 4 . .
    C C22 0.80374 0.08152 0.57065 0.0204 Uiso d . 1 4 . .
    H H17 0.82634 0.07313 0.4724 0.0407 Uiso d . 1 4 . .
    C C23 0.79456 0.05221 0.78338 0.0204 Uiso d . 1 4 . .
    C C24 0.76167 0.063 0.92521 0.0204 Uiso d . 1 4 . .
    H H18 0.755 0.04225 1.06351 0.0407 Uiso d . 1 4 . .
    C C25 0.7375 0.1057 0.86336 0.0204 Uiso d . 1 4 . .
    C C26 0.70467 0.12065 1.01286 0.0204 Uiso d . 1 4 . .
    H H19 0.69689 0.10019 1.15002 0.0407 Uiso d . 1 4 . .
    C C27 0.68404 0.16424 0.96221 0.0204 Uiso d . 1 4 . .
    H H20 0.66229 0.17368 1.06554 0.0407 Uiso d . 1 4 . .
    C C28 0.67241 0.27958 0.94087 0.0204 Uiso d . 1 4 . .
    H H21 0.65965 0.31184 0.89884 0.0407 Uiso d . 1 4 . .
    H H22 0.69978 0.2858 0.99658 0.0407 Uiso d . 1 4 . .
    H H23 0.65738 0.263 1.07453 0.0407 Uiso d . 1 4 . .
    C C29 0.81518 -0.01618 1.04426 0.0204 Uiso d . 1 4 . .
    H H24 0.81497 0.00558 1.19192 0.0407 Uiso d . 1 4 . .
    H H25 0.8368 -0.04094 1.0588 0.0407 Uiso d . 1 4 . .
    H H26 0.78963 -0.03393 1.03096 0.0407 Uiso d . 1 4 . .
    O O5 0.12427 0.79096 0.99754 0.0204 Uiso d . 1 4 . .
    O O6 0.10916 0.72942 0.72646 0.0204 Uiso d . 1 4 . .
    H H27 0.08578 0.73546 0.77371 0.0407 Uiso d . 1 4 . .
    O O7 0.32033 0.98612 0.7212 0.0204 Uiso d . 1 4 . .
    C C30 0.1342 0.75939 0.84598 0.0204 Uiso d . 1 4 . .
    C C31 0.17724 0.74861 0.7784 0.0204 Uiso d . 1 4 . .
    H H28 0.19015 0.73071 0.92129 0.0407 Uiso d . 1 4 . .
    C C32 0.1979 0.79981 0.74249 0.0204 Uiso d . 1 4 . .
    C C33 0.22754 0.81472 0.90301 0.0204 Uiso d . 1 4 . .
    H H29 0.23403 0.79397 1.04171 0.0407 Uiso d . 1 4 . .
    C C34 0.24857 0.86058 0.86465 0.0204 Uiso d . 1 4 . .
    C C35 0.28087 0.87499 1.02061 0.0204 Uiso d . 1 4 . .
    H H30 0.28681 0.85563 1.16499 0.0407 Uiso d . 1 4 . .
    C C36 0.30342 0.9164 0.96465 0.0204 Uiso d . 1 4 . .
    H H31 0.32541 0.925 1.06774 0.0407 Uiso d . 1 4 . .
    C C37 0.2944 0.94667 0.75497 0.0204 Uiso d . 1 4 . .
    C C38 0.26236 0.93556 0.60631 0.0204 Uiso d . 1 4 . .
    H H32 0.25576 0.95692 0.47013 0.0407 Uiso d . 1 4 . .
    C C39 0.23898 0.89161 0.65781 0.0204 Uiso d . 1 4 . .
    C C40 0.20713 0.8764 0.50086 0.0204 Uiso d . 1 4 . .
    H H33 0.19942 0.89741 0.36561 0.0407 Uiso d . 1 4 . .
    C C41 0.18735 0.83175 0.54162 0.0204 Uiso d . 1 4 . .
    H H34 0.16625 0.82216 0.43343 0.0407 Uiso d . 1 4 . .
    C C42 0.18014 0.71492 0.54795 0.0204 Uiso d . 1 4 . .
    H H35 0.16791 0.68202 0.58336 0.0407 Uiso d . 1 4 . .
    H H36 0.20821 0.71008 0.50379 0.0407 Uiso d . 1 4 . .
    H H37 0.16612 0.73106 0.40878 0.0407 Uiso d . 1 4 . .
    C C43 0.31238 1.02005 0.52057 0.0204 Uiso d . 1 4 . .
    H H38 0.31132 1.00109 0.36392 0.0407 Uiso d . 1 4 . .
    H H39 0.3336 1.04545 0.51129 0.0407 Uiso d . 1 4 . .
    H H40 0.28677 1.03691 0.54886 0.0407 Uiso d . 1 4 . .
    O O8 0.46553 0.26164 0.21291 0.0204 Uiso d . 1 4 . .
    N N3 0.4964 0.33546 0.10608 0.0204 Uiso d . 1 4 . .
    N N4 0.52998 0.27322 0.32447 0.0204 Uiso d . 1 4 . .
    H H41 0.55079 0.29173 0.34056 0.0407 Uiso d . 1 4 . .
    H H42 0.53123 0.24423 0.39775 0.0407 Uiso d . 1 4 . .
    C C44 0.3987 0.37502 -0.15742 0.0204 Uiso d . 1 4 . .
    H H43 0.38096 0.36459 -0.28034 0.0407 Uiso d . 1 4 . .
    C C45 0.43356 0.34836 -0.11794 0.0204 Uiso d . 1 4 . .
    H H44 0.43924 0.32013 -0.21514 0.0407 Uiso d . 1 4 . .
    C C46 0.46007 0.36336 0.06524 0.0204 Uiso d . 1 4 . .
    C C47 0.53309 0.36155 0.05497 0.0204 Uiso d . 1 4 . .
    C C48 0.54479 0.40195 0.20748 0.0204 Uiso d . 1 4 . .
    C C49 0.58211 0.42343 0.1609 0.0204 Uiso d . 1 4 . .
    H H45 0.59083 0.45001 0.26057 0.0407 Uiso d . 1 4 . .
    C C50 0.60635 0.40632 -0.02873 0.0204 Uiso d . 1 4 . .
    H H46 0.63112 0.42121 -0.05492 0.0407 Uiso d . 1 4 . .
    C C51 0.39018 0.41702 -0.01484 0.0204 Uiso d . 1 4 . .
    H H47 0.36678 0.43508 -0.04149 0.0407 Uiso d . 1 4 . .
    C C52 0.41644 0.4321 0.16689 0.0204 Uiso d . 1 4 . .
    H H48 0.41033 0.4603 0.26322 0.0407 Uiso d . 1 4 . .
    C C53 0.45216 0.40616 0.21116 0.0204 Uiso d . 1 4 . .
    C C54 0.49572 0.28829 0.21582 0.0204 Uiso d . 1 4 . .
    C C55 0.5572 0.34508 -0.1392 0.0204 Uiso d . 1 4 . .
    H H49 0.54858 0.31904 -0.24273 0.0407 Uiso d . 1 4 . .
    C C56 0.59395 0.36727 -0.17914 0.0204 Uiso d . 1 4 . .
    H H50 0.61023 0.35582 -0.30739 0.0407 Uiso d . 1 4 . .
    C C57 0.51934 0.42275 0.40268 0.0204 Uiso d . 1 4 . .
    H H51 0.53216 0.43591 0.54197 0.0407 Uiso d . 1 4 . .
    C C58 0.47957 0.42484 0.40198 0.0204 Uiso d . 1 4 . .
    H H52 0.46785 0.44008 0.53995 0.0407 Uiso d . 1 4 . .
loop_
    _atom_site_aniso_label
    _atom_site_aniso_U_11
    _atom_site_aniso_U_22
    _atom_site_aniso_U_33
    _atom_site_aniso_U_12
    _atom_site_aniso_U_13
    _atom_site_aniso_U_23
    _atom_site_aniso_type_symbol
    ? ? ? ? ? ? ? ?
loop_
    _jana_atom_site_ADP_C_label
    _jana_atom_site_ADP_C_type_symbol
    _jana_atom_site_ADP_C_111
    _jana_atom_site_ADP_C_112
    _jana_atom_site_ADP_C_113
    _jana_atom_site_ADP_C_122
    _jana_atom_site_ADP_C_123
    _jana_atom_site_ADP_C_133
    _jana_atom_site_ADP_C_222
    _jana_atom_site_ADP_C_223
    _jana_atom_site_ADP_C_233
    _jana_atom_site_ADP_C_333
    ? ? ? ? ? ? ? ? ? ? ? ?
loop_
    _jana_atom_site_ADP_D_label
    _jana_atom_site_ADP_D_type_symbol
    _jana_atom_site_ADP_D_1111
    _jana_atom_site_ADP_D_1112
    _jana_atom_site_ADP_D_1113
    _jana_atom_site_ADP_D_1122
    _jana_atom_site_ADP_D_1123
    _jana_atom_site_ADP_D_1133
    _jana_atom_site_ADP_D_1222
    _jana_atom_site_ADP_D_1223
    _jana_atom_site_ADP_D_1233
    _jana_atom_site_ADP_D_1333
    _jana_atom_site_ADP_D_2222
    _jana_atom_site_ADP_D_2223
    _jana_atom_site_ADP_D_2233
    _jana_atom_site_ADP_D_2333
    _jana_atom_site_ADP_D_3333
    ? ? ? ? ? ? ? ? ? ? ? ? ? ? ? ? ?
loop_
    _jana_atom_site_ADP_E_label
    _jana_atom_site_ADP_E_type_symbol
    _jana_atom_site_ADP_E_11111
    _jana_atom_site_ADP_E_11112
    _jana_atom_site_ADP_E_11113
    _jana_atom_site_ADP_E_11122
    _jana_atom_site_ADP_E_11123
    _jana_atom_site_ADP_E_11133
    _jana_atom_site_ADP_E_11222
    _jana_atom_site_ADP_E_11223
    _jana_atom_site_ADP_E_11233
    _jana_atom_site_ADP_E_11333
    _jana_atom_site_ADP_E_12222
    _jana_atom_site_ADP_E_12223
    _jana_atom_site_ADP_E_12233
    _jana_atom_site_ADP_E_12333
    _jana_atom_site_ADP_E_13333
    _jana_atom_site_ADP_E_22222
    _jana_atom_site_ADP_E_22223
    _jana_atom_site_ADP_E_22233
    _jana_atom_site_ADP_E_22333
    _jana_atom_site_ADP_E_23333
    _jana_atom_site_ADP_E_33333
    ? ? ? ? ? ? ? ? ? ? ? ? ? ? ? ? ? ? ? ? ? ? ?
loop_
    _jana_atom_site_ADP_F_label
    _jana_atom_site_ADP_F_type_symbol
    _jana_atom_site_ADP_F_111111
    _jana_atom_site_ADP_F_111112
    _jana_atom_site_ADP_F_111113
    _jana_atom_site_ADP_F_111122
    _jana_atom_site_ADP_F_111123
    _jana_atom_site_ADP_F_111133
    _jana_atom_site_ADP_F_111222
    _jana_atom_site_ADP_F_111223
    _jana_atom_site_ADP_F_111233
    _jana_atom_site_ADP_F_111333
    _jana_atom_site_ADP_F_112222
    _jana_atom_site_ADP_F_112223
    _jana_atom_site_ADP_F_112233
    _jana_atom_site_ADP_F_112333
    _jana_atom_site_ADP_F_113333
    _jana_atom_site_ADP_F_122222
    _jana_atom_site_ADP_F_122223
    _jana_atom_site_ADP_F_122233
    _jana_atom_site_ADP_F_122333
    _jana_atom_site_ADP_F_123333
    _jana_atom_site_ADP_F_133333
    _jana_atom_site_ADP_F_222222
    _jana_atom_site_ADP_F_222223
    _jana_atom_site_ADP_F_222233
    _jana_atom_site_ADP_F_222333
    _jana_atom_site_ADP_F_223333
    _jana_atom_site_ADP_F_233333
    _jana_atom_site_ADP_F_333333
    ? ? ? ? ? ? ? ? ? ? ? ? ? ? ? ? ? ? ? ? ? ? ? ? ? ? ? ? ? ?
loop_
    _geom_bond_atom_site_label_1
    _geom_bond_atom_site_label_2
    _geom_bond_site_symmetry_1
    _geom_bond_site_symmetry_2
    _geom_bond_distance
    _geom_bond_publ_flag
    O1 C11 . . 1.23374(5) ?
    N1 C3 . . 1.44086(6) ?
    N1 C4 . . 1.43768(5) ?
    N1 C11 . . 1.37852(5) ?
    N2 H1 . . 0.85652(4) ?
    N2 H2 . . 0.86209(3) ?
    N2 C11 . . 1.34876(5) ?
    C1 H3 . . 0.93008(2) ?
    C1 C2 . . 1.38161(6) ?
    C1 C8 . . 1.37795(4) ?
    C2 H4 . . 0.92964(3) ?
    C2 C3 . . 1.38348(4) ?
    C3 C10 . . 1.40098(4) ?
    C4 C5 . . 1.40104(5) ?
    C4 C12 . . 1.38889(4) ?
    C5 C6 . . 1.39719(5) ?
    C5 C14 . . 1.45866(4) ?
    C6 H5 . . 0.92984(3) ?
    C6 C7 . . 1.37896(4) ?
    C7 H6 . . 0.93016(4) ?
    C7 C13 . . 1.37424(4) ?
    C8 H7 . . 0.92952(4) ?
    C8 C9 . . 1.37318(4) ?
    C9 H8 . . 0.92985(3) ?
    C9 C10 . . 1.40061(6) ?
    C10 C15 . . 1.46200(4) ?
    C12 H9 . . 0.93049(3) ?
    C12 C13 . . 1.38187(5) ?
    C13 H10 . . 0.92931(3) ?
    C14 H11 . . 0.92977(3) ?
    C14 C15 . . 1.33552(7) ?
    C15 H12 . . 0.92980(2) ?
    O2 C16 . . 1.21158(3) ?
    O3 H13 . . 0.83971(4) ?
    O3 C16 . . 1.32046(3) ?
    O4 C23 . . 1.36960(4) ?
    O4 C29 . . 1.42585(4) ?
    C16 C17 . . 1.51584(7) ?
    C17 H14 . . 0.99960(3) ?
    C17 C18 . . 1.53219(5) ?
    C17 C28 . . 1.52645(4) ?
    C18 C19 . . 1.37325(4) ?
    C18 C27 . . 1.41390(4) ?
    C19 H15 . . 0.94952(3) ?
    C19 C20 . . 1.41717(5) ?
    C20 C21 . . 1.42110(5) ?
    C20 C25 . . 1.41664(4) ?
    C21 H16 . . 0.94940(3) ?
    C21 C22 . . 1.36363(4) ?
    C22 H17 . . 0.94967(3) ?
    C22 C23 . . 1.41323(4) ?
    C23 C24 . . 1.37034(5) ?
    C24 H18 . . 0.94933(3) ?
    C24 C25 . . 1.42847(5) ?
    C25 C26 . . 1.41861(5) ?
    C26 H19 . . 0.94968(3) ?
    C26 C27 . . 1.37091(5) ?
    C27 H20 . . 0.94973(3) ?
    C28 H21 . . 0.98013(3) ?
    C28 H22 . . 0.97953(4) ?
    C28 H23 . . 0.98000(3) ?
    C29 H24 . . 0.97889(3) ?
    C29 H25 . . 0.97988(3) ?
    C29 H26 . . 0.97969(4) ?
    O5 C30 . . 1.21161(3) ?
    O6 H27 . . 0.83962(4) ?
    O6 C30 . . 1.32059(4) ?
    O7 C37 . . 1.36970(4) ?
    O7 C43 . . 1.42602(4) ?
    C30 C31 . . 1.51576(7) ?
    C31 H28 . . 0.99950(3) ?
    C31 C32 . . 1.53220(5) ?
    C31 C42 . . 1.52661(4) ?
    C32 C33 . . 1.37320(4) ?
    C32 C41 . . 1.41383(4) ?
    C33 H29 . . 0.94961(3) ?
    C33 C34 . . 1.41718(5) ?
    C34 C35 . . 1.42104(5) ?
    C34 C39 . . 1.41676(4) ?
    C35 H30 . . 0.94943(3) ?
    C35 C36 . . 1.36368(4) ?
    C36 H31 . . 0.94963(3) ?
    C36 C37 . . 1.41308(4) ?
    C37 C38 . . 1.37030(5) ?
    C38 H32 . . 0.94940(3) ?
    C38 C39 . . 1.42832(5) ?
    C39 C40 . . 1.41856(5) ?
    C40 H33 . . 0.94954(3) ?
    C40 C41 . . 1.37113(5) ?
    C41 H34 . . 0.94985(3) ?
    C42 H35 . . 0.97985(3) ?
    C42 H36 . . 0.97944(5) ?
    C42 H37 . . 0.98011(3) ?
    C43 H38 . . 0.97908(3) ?
    C43 H39 . . 0.97964(3) ?
    C43 H40 . . 0.97963(4) ?
    O8 C54 . . 1.23366(5) ?
    N3 C46 . . 1.44117(6) ?
    N3 C47 . . 1.43719(6) ?
    N3 C54 . . 1.37860(5) ?
    N4 H41 . . 0.85677(3) ?
    N4 H42 . . 0.86201(3) ?
    N4 C54 . . 1.34886(5) ?
    C44 H43 . . 0.93009(3) ?
    C44 C45 . . 1.38160(5) ?
    C44 C51 . . 1.37782(4) ?
    C45 H44 . . 0.92986(3) ?
    C45 C46 . . 1.38345(4) ?
    C46 C53 . . 1.40079(4) ?
    C47 C48 . . 1.40109(4) ?
    C47 C55 . . 1.38884(4) ?
    C48 C49 . . 1.39720(6) ?
    C48 C57 . . 1.45871(4) ?
    C49 H45 . . 0.92993(3) ?
    C49 C50 . . 1.37869(4) ?
    C50 H46 . . 0.93010(4) ?
    C50 C56 . . 1.37436(4) ?
    C51 H47 . . 0.92975(4) ?
    C51 C52 . . 1.37315(4) ?
    C52 H48 . . 0.92968(3) ?
    C52 C53 . . 1.40080(6) ?
    C53 C58 . . 1.46196(4) ?
    C55 H49 . . 0.93035(3) ?
    C55 C56 . . 1.38194(6) ?
    C56 H50 . . 0.92913(3) ?
    C57 H51 . . 0.92971(3) ?
    C57 C58 . . 1.33538(7) ?
    C58 H52 . . 0.92988(3) ?
loop_
    _geom_angle_atom_site_label_1
    _geom_angle_atom_site_label_2
    _geom_angle_atom_site_label_3
    _geom_angle_site_symmetry_1
    _geom_angle_site_symmetry_2
    _geom_angle_site_symmetry_3
    _geom_angle
    _geom_angle_publ_flag
    C3 N1 C4 . . . 116.7294(16) ?
    C3 N1 C11 . . . 120.9078(6) ?
    C4 N1 C11 . . . 121.9500(10) ?
    H1 N2 H2 . . . 114.9620(7) ?
    H1 N2 C11 . . . 124.7054(14) ?
    H2 N2 C11 . . . 120.0349(7) ?
    H3 C1 C2 . . . 119.9594(10) ?
    H3 C1 C8 . . . 119.9702(12) ?
    C2 C1 C8 . . . 120.0704(6) ?
    C1 C2 H4 . . . 119.7453(6) ?
    C1 C2 C3 . . . 120.4772(10) ?
    H4 C2 C3 . . . 119.7775(12) ?
    N1 C3 C2 . . . 120.3393(10) ?
    N1 C3 C10 . . . 119.2435(6) ?
    C2 C3 C10 . . . 120.4130(11) ?
    N1 C4 C5 . . . 119.5966(8) ?
    N1 C4 C12 . . . 119.4354(12) ?
    C5 C4 C12 . . . 120.9213(9) ?
    C4 C5 C6 . . . 117.1273(7) ?
    C4 C5 C14 . . . 122.8582(9) ?
    C6 C5 C14 . . . 119.9841(13) ?
    C5 C6 H5 . . . 119.0707(7) ?
    C5 C6 C7 . . . 121.8213(12) ?
    H5 C6 C7 . . . 119.1080(9) ?
    C6 C7 H6 . . . 119.9758(12) ?
    C6 C7 C13 . . . 120.0598(9) ?
    H6 C7 C13 . . . 119.9644(7) ?
    C1 C8 H7 . . . 120.2072(6) ?
    C1 C8 C9 . . . 119.6576(12) ?
    H7 C8 C9 . . . 120.1352(10) ?
    C8 C9 H8 . . . 119.0709(12) ?
    C8 C9 C10 . . . 121.8215(10) ?
    H8 C9 C10 . . . 119.1076(6) ?
    C3 C10 C9 . . . 117.5511(6) ?
    C3 C10 C15 . . . 122.9915(11) ?
    C9 C10 C15 . . . 119.4513(10) ?
    O1 C11 N1 . . . 121.5827(7) ?
    O1 C11 N2 . . . 122.4722(14) ?
    N1 C11 N2 . . . 115.9442(8) ?
    C4 C12 H9 . . . 119.9074(9) ?
    C4 C12 C13 . . . 120.1830(12) ?
    H9 C12 C13 . . . 119.9097(7) ?
    C7 C13 C12 . . . 119.8468(7) ?
    C7 C13 H10 . . . 120.0860(9) ?
    C12 C13 H10 . . . 120.0672(12) ?
    C5 C14 H11 . . . 116.5743(14) ?
    C5 C14 C15 . . . 126.7471(10) ?
    H11 C14 C15 . . . 116.6787(4) ?
    C10 C15 C14 . . . 128.0632(6) ?
    C10 C15 H12 . . . 115.9733(15) ?
    C14 C15 H12 . . . 115.9634(10) ?
    H13 O3 C16 . . . 109.4938(10) ?
    C23 O4 C29 . . . 117.3454(9) ?
    O2 C16 O3 . . . 124.3346(12) ?
    O2 C16 C17 . . . 123.4746(6) ?
    O3 C16 C17 . . . 112.1610(9) ?
    C16 C17 H14 . . . 108.5547(11) ?
    C16 C17 C18 . . . 107.1671(12) ?
    C16 C17 C28 . . . 111.3352(6) ?
    H14 C17 C18 . . . 108.5630(11) ?
    H14 C17 C28 . . . 108.5233(14) ?
    C18 C17 C28 . . . 112.5927(10) ?
    C17 C18 C19 . . . 120.1347(7) ?
    C17 C18 C27 . . . 120.6362(9) ?
    C19 C18 C27 . . . 119.2163(10) ?
    C18 C19 H15 . . . 119.4671(9) ?
    C18 C19 C20 . . . 120.9729(8) ?
    H15 C19 C20 . . . 119.5600(9) ?
    C19 C20 C21 . . . 121.5319(8) ?
    C19 C20 C25 . . . 119.7090(9) ?
    C21 C20 C25 . . . 118.6503(9) ?
    C20 C21 H16 . . . 119.7563(8) ?
    C20 C21 C22 . . . 120.5488(10) ?
    H16 C21 C22 . . . 119.6949(9) ?
    C21 C22 H17 . . . 119.6596(10) ?
    C21 C22 C23 . . . 120.7144(10) ?
    H17 C22 C23 . . . 119.6260(8) ?
    O4 C23 C22 . . . 113.5941(10) ?
    O4 C23 C24 . . . 125.7472(9) ?
    C22 C23 C24 . . . 120.6585(8) ?
    C23 C24 H18 . . . 120.2427(8) ?
    C23 C24 C25 . . . 119.4986(9) ?
    H18 C24 C25 . . . 120.2587(10) ?
    C20 C25 C24 . . . 119.8201(10) ?
    C20 C25 C26 . . . 118.1607(9) ?
    C24 C25 C26 . . . 121.9581(9) ?
    C25 C26 H19 . . . 119.5374(9) ?
    C25 C26 C27 . . . 120.9190(8) ?
    H19 C26 C27 . . . 119.5436(10) ?
    C18 C27 C26 . . . 120.9244(10) ?
    C18 C27 H20 . . . 119.5496(9) ?
    C26 C27 H20 . . . 119.5260(8) ?
    C17 C28 H21 . . . 109.4910(11) ?
    C17 C28 H22 . . . 109.4595(6) ?
    C17 C28 H23 . . . 109.4549(13) ?
    H21 C28 H22 . . . 109.4942(10) ?
    H21 C28 H23 . . . 109.4135(11) ?
    H22 C28 H23 . . . 109.5143(12) ?
    O4 C29 H24 . . . 109.4783(16) ?
    O4 C29 H25 . . . 109.4424(9) ?
    O4 C29 H26 . . . 109.4512(6) ?
    H24 C29 H25 . . . 109.4533(8) ?
    H24 C29 H26 . . . 109.5011(7) ?
    H25 C29 H26 . . . 109.5010(18) ?
    H27 O6 C30 . . . 109.4922(14) ?
    C37 O7 C43 . . . 117.3545(10) ?
    O5 C30 O6 . . . 124.3195(13) ?
    O5 C30 C31 . . . 123.49 ?
    O6 C30 C31 . . . 112.1571(13) ?
    C30 C31 H28 . . . 108.5568(10) ?
    C30 C31 C32 . . . 107.1631(11) ?
    C30 C31 C42 . . . 111.3469(4) ?
    H28 C31 C32 . . . 108.5553(11) ?
    H28 C31 C42 . . . 108.5216(14) ?
    C32 C31 C42 . . . 112.5920(10) ?
    C31 C32 C33 . . . 120.1333(7) ?
    C31 C32 C41 . . . 120.6391(9) ?
    C33 C32 C41 . . . 119.2148(10) ?
    C32 C33 H29 . . . 119.4628(10) ?
    C32 C33 C34 . . . 120.9788(8) ?
    H29 C33 C34 . . . 119.5584(9) ?
    C33 C34 C35 . . . 121.5477(7) ?
    C33 C34 C39 . . . 119.7029(9) ?
    C35 C34 C39 . . . 118.6419(9) ?
    C34 C35 H30 . . . 119.7430(9) ?
    C34 C35 C36 . . . 120.5557(9) ?
    H30 C35 C36 . . . 119.7012(9) ?
    C35 C36 H31 . . . 119.6524(9) ?
    C35 C36 C37 . . . 120.7039(9) ?
    H31 C36 C37 . . . 119.6437(9) ?
    O7 C37 C36 . . . 113.5800(10) ?
    O7 C37 C38 . . . 125.7488(9) ?
    C36 C37 C38 . . . 120.6709(8) ?
    C37 C38 H32 . . . 120.2332(9) ?
    C37 C38 C39 . . . 119.4948(9) ?
    H32 C38 C39 . . . 120.2720(10) ?
    C34 C39 C38 . . . 119.8226(10) ?
    C34 C39 C40 . . . 118.1683(10) ?
    C38 C39 C40 . . . 121.9480(9) ?
    C39 C40 H33 . . . 119.5503(10) ?
    C39 C40 C41 . . . 120.9065(7) ?
    H33 C40 C41 . . . 119.5432(10) ?
    C32 C41 C40 . . . 120.9313(10) ?
    C32 C41 H34 . . . 119.5473(10) ?
    C40 C41 H34 . . . 119.5213(8) ?
    C31 C42 H35 . . . 109.4871(11) ?
    C31 C42 H36 . . . 109.4705(3) ?
    C31 C42 H37 . . . 109.4327(13) ?
    H35 C42 H36 . . . 109.4918(10) ?
    H35 C42 H37 . . . 109.4372(10) ?
    H36 C42 H37 . . . 109.5081(11) ?
    O7 C43 H38 . . . 109.4555(15) ?
    O7 C43 H39 . . . 109.4594(11) ?
    O7 C43 H40 . . . 109.4493(7) ?
    H38 C43 H39 . . . 109.4692(7) ?
    H38 C43 H40 . . . 109.5010(7) ?
    H39 C43 H40 . . . 109.4929(17) ?
    C46 N3 C47 . . . 116.7413(17) ?
    C46 N3 C54 . . . 120.8892(9) ?
    C47 N3 C54 . . . 121.9580(8) ?
    H41 N4 H42 . . . 114.9388(10) ?
    H41 N4 C54 . . . 124.7071(14) ?
    H42 N4 C54 . . . 120.0579(6) ?
    H43 C44 C45 . . . 119.9531(11) ?
    H43 C44 C51 . . . 119.9712(10) ?
    C45 C44 C51 . . . 120.0757(7) ?
    C44 C45 H44 . . . 119.7674(7) ?
    C44 C45 C46 . . . 120.4658(11) ?
    H44 C45 C46 . . . 119.7668(10) ?
    N3 C46 C45 . . . 120.3412(11) ?
    N3 C46 C53 . . . 119.2222(7) ?
    C45 C46 C53 . . . 120.4324(10) ?
    N3 C47 C48 . . . 119.6008(7) ?
    N3 C47 C55 . . . 119.4473(10) ?
    C48 C47 C55 . . . 120.9050(11) ?
    C47 C48 C49 . . . 117.1338(6) ?
    C47 C48 C57 . . . 122.8436(11) ?
    C49 C48 C57 . . . 119.9922(11) ?
    C48 C49 H45 . . . 119.0668(6) ?
    C48 C49 C50 . . . 121.8271(10) ?
    H45 C49 C50 . . . 119.1061(12) ?
    C49 C50 H46 . . . 119.9854(10) ?
    C49 C50 C56 . . . 120.0613(11) ?
    H46 C50 C56 . . . 119.9533(6) ?
    C44 C51 H47 . . . 120.2096(7) ?
    C44 C51 C52 . . . 119.6588(10) ?
    H47 C51 C52 . . . 120.1316(11) ?
    C51 C52 H48 . . . 119.0669(10) ?
    C51 C52 C53 . . . 121.8217(11) ?
    H48 C52 C53 . . . 119.1114(7) ?
    C46 C53 C52 . . . 117.5364(7) ?
    C46 C53 C58 . . . 123.0090(10) ?
    C52 C53 C58 . . . 119.4486(11) ?
    O8 C54 N3 . . . 121.6149(9) ?
    O8 C54 N4 . . . 122.4495(14) ?
    N3 C54 N4 . . . 115.9347(7) ?
    C47 C55 H49 . . . 119.9024(12) ?
    C47 C55 C56 . . . 120.1963(10) ?
    H49 C55 C56 . . . 119.9013(6) ?
    C50 C56 C55 . . . 119.8360(6) ?
    C50 C56 H50 . . . 120.0894(11) ?
    C55 C56 H50 . . . 120.0746(10) ?
    C48 C57 H51 . . . 116.5660(15) ?
    C48 C57 C58 . . . 126.7540(8) ?
    H51 C57 C58 . . . 116.6800(7) ?
    C53 C58 C57 . . . 128.0583(9) ?
    C53 C58 H52 . . . 115.9562(15) ?
    C57 C58 H52 . . . 115.9855(6) ?
loop_
    _geom_torsion_atom_site_label_1
    _geom_torsion_atom_site_label_2
    _geom_torsion_atom_site_label_3
    _geom_torsion_atom_site_label_4
    _geom_torsion_site_symmetry_1
    _geom_torsion_site_symmetry_2
    _geom_torsion_site_symmetry_3
    _geom_torsion_site_symmetry_4
    _geom_torsion
    _geom_torsion_publ_flag
    ? ? ? ? ? ? ? ? ? ?
loop_
    _geom_hbond_atom_site_label_D
    _geom_hbond_atom_site_label_H
    _geom_hbond_atom_site_label_A
    _geom_hbond_site_symmetry_D
    _geom_hbond_site_symmetry_H
    _geom_hbond_site_symmetry_A
    _geom_hbond_distance_DH
    _geom_hbond_distance_HA
    _geom_hbond_distance_DA
    _geom_hbond_angle_DHA
    _geom_hbond_publ_flag
    N2 H2 O8 . . 2_563 0.86 2.24 2.9975 146.58 ?
    C1 H3 O5 . . 1_554 0.93 2.16 2.9505 141.86 ?
    O3 H13 O1 . . 2_566 0.84 1.80 2.5789 153.52 ?
    C28 H23 O2 . . 1_556 0.98 2.46 3.4024 160.33 ?
    O6 H27 O8 . . 2_565 0.84 1.75 2.5179 150.36 ?
    N4 H41 O2 . . . 0.86 2.47 2.9902 119.52 ?
    N4 H42 O1 . . 2_566 0.86 2.17 2.9407 148.25 ?
    C51 H47 O4 . . 4_456 0.93 2.34 3.1120 140.49 ?
