# Supplementary material for: Using synchrotron high-resolution powder X-ray diffraction for the structure determination of a new cocrystal formed by two active principle ingredients
Source: Acta Crystallogr C Struct Chem. 2024 Jan 28;80(Pt 2):37–42. doi: 10.1107/S2053229624000639 (PMC10844954; doi:10.1107/S2053229624000639)
Supplement: Supplementary file 2 [file c-80-00037-sup2.txt]

#######################################################################
#
#                 Cambridge Crystallographic Data Centre
#                                CCDC 
#
#######################################################################
#
# If this CIF has been generated from an entry in the Cambridge 
# Structural Database, then it will include bibliographic, chemical, 
# crystal, experimental, refinement or atomic coordinate data resulting 
# from the CCDC's data processing and validation procedures.
#
#######################################################################

data_I
_symmetry_cell_setting           orthorhombic
_symmetry_space_group_name_H-M   'P 21 21 21'
_symmetry_Int_Tables_number      19
_space_group_name_Hall           'P 2ac 2ab'
loop_
_symmetry_equiv_pos_site_id
_symmetry_equiv_pos_as_xyz
1 x,y,z
2 1/2-x,-y,1/2+z
3 -x,1/2+y,1/2-z
4 1/2+x,1/2-y,-z
_cell_length_a                   33.5486(9)
_cell_length_b                   26.4223(6)
_cell_length_c                   5.36515(10)
_cell_angle_alpha                90
_cell_angle_beta                 90
_cell_angle_gamma                90
_cell_volume                     4755.84
loop_
_atom_site_label
_atom_site_type_symbol
_atom_site_fract_x
_atom_site_fract_y
_atom_site_fract_z
O1 O -0.034385 0.807518 0.161023
N1 N -0.000654 0.865485 0.401757
N5 N 0.032629 0.799609 0.204870
H1 H 0.059127 0.812895 0.267270
H5 H 0.032994 0.771585 0.071260
C1 C 0.096284 0.885810 0.721252
H9 H 0.114165 0.867479 0.864670
C5 C 0.058963 0.866243 0.662866
H13 H 0.047574 0.833065 0.759587
C9 C 0.036161 0.888230 0.474499
C13 C -0.035979 0.893948 0.449544
C17 C -0.043176 0.937932 0.308441
C21 C -0.079622 0.962945 0.347178
H17 H -0.086249 0.996506 0.236559
C25 C -0.106442 0.946350 0.526548
H21 H -0.133979 0.967109 0.556945
C29 C 0.110619 0.927558 0.589291
H25 H 0.140129 0.942529 0.628136
C33 C 0.087625 0.950092 0.405164
H29 H 0.099044 0.982850 0.304193
C37 C 0.049586 0.931386 0.344780
C41 C -0.001849 0.823367 0.252523
C45 C -0.062473 0.877618 0.632204
H33 H -0.055435 0.844077 0.741365
C49 C -0.097622 0.904136 0.672663
H37 H -0.118222 0.891305 0.816220
C53 C -0.014115 0.959171 0.137178
H41 H -0.026138 0.983572 -0.008582
C57 C 0.026129 0.956718 0.155033
H45 H 0.043278 0.979355 0.023020
O5 O 0.613590 0.260441 0.471868
O9 O 0.610041 0.200746 0.773740
H49 H 0.580633 0.197847 0.729686
O13 O 0.820211 0.010165 0.811667
C61 C 0.629077 0.235326 0.638645
C65 C 0.672559 0.242640 0.713977
H53 H 0.686609 0.261695 0.554610
C69 C 0.695012 0.194099 0.762906
C73 C 0.725990 0.179814 0.608981
H57 H 0.733116 0.202435 0.445226
C77 C 0.749282 0.136404 0.658315
C81 C 0.782212 0.122482 0.507743
H61 H 0.789657 0.145548 0.345909
C85 C 0.804928 0.080979 0.565244
H65 H 0.830961 0.070864 0.455549
C89 C 0.795371 0.050524 0.774027
C93 C 0.763393 0.062561 0.924103
H69 H 0.755694 0.039513 1.084708
C97 C 0.740157 0.106012 0.871010
C101 C 0.707850 0.120711 1.023977
H73 H 0.700764 0.097949 1.187188
C105 C 0.686097 0.163458 0.972059
H77 H 0.661246 0.173902 1.090994
C109 C 0.674378 0.278544 0.939983
H81 H 0.661441 0.315462 0.894412
H85 H 0.705677 0.284248 0.991921
H89 H 0.658006 0.263625 1.100637
C113 C 0.813464 -0.019939 1.028915
H93 H 0.813403 0.003351 1.198782
H97 H 0.838106 -0.046904 1.038398
H101 H 0.785007 -0.040325 1.017767
O17 O 0.122667 0.780312 1.032052
O21 O 0.109348 0.727501 0.709674
H105 H 0.080174 0.727910 0.762720
O25 O 0.318254 0.988986 0.743452
C117 C 0.133468 0.754469 0.853546
C121 C 0.177252 0.748861 0.776609
H109 H 0.191215 0.730026 0.937686
C125 C 0.197822 0.799459 0.747076
C129 C 0.228162 0.813975 0.905155
H113 H 0.235916 0.790386 1.064424
C133 C 0.250290 0.858748 0.865285
C137 C 0.282666 0.872739 1.020408
H117 H 0.290477 0.848762 1.178136
C141 C 0.304332 0.915657 0.973324
H121 H 0.329713 0.926129 1.088355
C145 C 0.294329 0.947298 0.769624
C149 C 0.262994 0.935131 0.614237
H125 H 0.255175 0.959058 0.456835
C153 C 0.240596 0.890445 0.658078
C157 C 0.208681 0.875594 0.501953
H129 H 0.200983 0.899202 0.342946
C161 C 0.188031 0.831454 0.544311
H133 H 0.164222 0.820525 0.417179
C165 C 0.183515 0.715915 0.544630
H137 H 0.171490 0.677812 0.573123
H141 H 0.215580 0.713135 0.506036
H145 H 0.168348 0.732347 0.382622
C169 C 0.311271 1.020709 0.532495
H149 H 0.313749 0.999317 0.357169
H153 H 0.334353 1.049869 0.538926
H157 H 0.281693 1.038540 0.539715
O29 O 0.464957 0.273763 0.329476
N9 N 0.497802 0.335309 0.106427
N13 N 0.532229 0.269899 0.299543
H161 H 0.558879 0.285229 0.252684
H165 H 0.532552 0.240332 0.424633
C173 C 0.401066 0.370806 -0.177725
H169 H 0.381530 0.357974 -0.326909
C177 C 0.436763 0.345751 -0.133414
H173 H 0.445325 0.313076 -0.244588
C181 C 0.461717 0.362082 0.057375
C185 C 0.534005 0.361479 0.050714
C189 C 0.545071 0.402644 0.202991
C193 C 0.582461 0.424954 0.159874
H177 H 0.591804 0.456219 0.279024
C197 C 0.606773 0.408392 -0.032897
H181 H 0.635294 0.426740 -0.064708
C201 C 0.390392 0.411604 -0.027071
H185 H 0.362432 0.431379 -0.056959
C205 C 0.415341 0.427882 0.163266
H189 H 0.406760 0.460019 0.278492
C209 C 0.452127 0.404119 0.207311
C213 C 0.497386 0.292184 0.248229
C217 C 0.558136 0.345345 -0.145352
H193 H 0.548508 0.313921 -0.262034
C221 C 0.594488 0.369048 -0.188663
H197 H 0.613194 0.356263 -0.342067
C225 C 0.519269 0.423225 0.394820
H201 H 0.534403 0.444105 0.542508
C229 C 0.478923 0.423917 0.396424
H205 H 0.464791 0.445290 0.546055

#END
